# Supplementary material for: Evaluation of scrub typhus diagnosis in China: analysis of nationwide surveillance data from 2006 to 2016
Source: Infect Dis Poverty. 2019 Jun 29;8:59. doi: 10.1186/s40249-019-0566-0 (PMC6599364; doi:10.1186/s40249-019-0566-0)
Supplement: Supplementary file 2 — Demographic characteristics, including date of illness onset, date of diagnosis, date of death, and medical care institution. (XLSX 4541 kb) [file 40249_2019_566_MOESM2_ESM.xlsx]

## Sheet: scrub typhus
sex	age	address ID	case category	date of illness onset	date of diagnosis	date of death	disease name	medical care institution
female	70	11000000	probable	2015-10-13	2015/10/27		scrub typhus	county hospitals
female	48	11000000	probable	2016-10-15	2016/10/19		scrub typhus	county hospitals
male	44	11000000	probable	2015-10-22	2015/10/26		scrub typhus	county hospitals
male	55	11000000	confirmed	2010-10-30	2010/11/2		scrub typhus	county hospitals
male	28	11000000	probable	2007-08-14	2007/8/30		scrub typhus
male	60	11000000	confirmed	2016-10-18	2016/10/21		scrub typhus	city hospitals
female	51	11000000	probable	2016-10-29	2016/11/2		scrub typhus	county hospitals
male	55	11000000	confirmed	2013-06-28	2013/7/16		scrub typhus	city hospitals
male	53	11000000	probable	2016-03-03	2016/3/16		scrub typhus	city hospitals
female	28	11000000	confirmed	2011-08-29	2011/9/2		scrub typhus	city hospitals
male	76	11000000	confirmed	2016-10-17	2016/10/21		scrub typhus	city hospitals
male	31	11000000	confirmed	2009-10-04	2009/10/14		scrub typhus	county hospitals
female	37	11000000	confirmed	2010-10-15	2010/10/15		scrub typhus	county hospitals
male	53	11000000	confirmed	2010-10-11	2010/10/18		scrub typhus	county hospitals
male	75	11000000	confirmed	2010-10-08	2010/10/18		scrub typhus	county hospitals
male	49	11000000	confirmed	2010-10-23	2010/10/30		scrub typhus	county hospitals
female	52	11000000	confirmed	2010-11-08	2010/11/8		scrub typhus	county hospitals
male	41	11000000	confirmed	2010-10-14	2010/10/20		scrub typhus	county hospitals
male	59	11000000	confirmed	2010-11-12	2010/11/12		scrub typhus	county hospitals
female	57	11000000	confirmed	2010-10-22	2010/10/26		scrub typhus	county hospitals
male	32	11000000	probable	2011-02-25	2011/4/18		scrub typhus	county hospitals
male	61	11000000	confirmed	2011-10-12	2011/10/14		scrub typhus	county hospitals
male	48	11000000	confirmed	2011-10-15	2011/10/23		scrub typhus	county hospitals
male	46	11000000	confirmed	2011-10-21	2011/10/25		scrub typhus	county hospitals
male	66	11000000	probable	2011-10-30	2011/11/2		scrub typhus	county hospitals
female	46	11000000	confirmed	2012-10-16	2012/10/23		scrub typhus	county hospitals
male	89	11000000	probable	2012-11-04	2012/11/6		scrub typhus	county hospitals
male	47	11000000	confirmed	2013-10-16	2013/12/30		scrub typhus	county hospitals
male	54	11000000	confirmed	2013-11-03	2013/12/30		scrub typhus	county hospitals
female	47	11000000	confirmed	2014-10-03	2014/12/11		scrub typhus	county hospitals
male	79	11000000	confirmed	2014-10-15	2014/12/11		scrub typhus	county hospitals
female	14	11000000	confirmed	2014-10-18	2014/12/11		scrub typhus	county hospitals
female	71	11000000	confirmed	2014-10-21	2014/12/11		scrub typhus	county hospitals
male	39	11000000	probable	2014-10-28	2014/10/28		scrub typhus	county hospitals
male	35	11000000	probable	2015-09-30	2015/10/4		scrub typhus	county hospitals
female	60	11000000	probable	2015-10-08	2015/10/15		scrub typhus	county hospitals
male	54	11000000	confirmed	2015-10-23	2015/12/10		scrub typhus	county hospitals
male	59	11000000	confirmed	2015-10-21	2015/12/20		scrub typhus	county hospitals
male	61	11000000	confirmed	2015-10-22	2015/12/20		scrub typhus	county hospitals
female	51	11000000	probable	2016-10-14	2016/10/16		scrub typhus	county hospitals
female	64	11000000	confirmed	2016-10-17	2016/12/22		scrub typhus	county hospitals
female	33	11000000	probable	2016-10-11	2016/10/29		scrub typhus	county hospitals
female	51	11000000	probable	2016-10-29	2016/11/1		scrub typhus	county hospitals
male	64	11000000	probable	2016-11-01	2016/11/8		scrub typhus	county hospitals
female	64	11000000	confirmed	2016-10-02	2016/12/22		scrub typhus	county hospitals
male	58	11000000	confirmed	2008-10-21	2008/11/18		scrub typhus	county hospitals
female	60	11000000	confirmed	2013-10-20	2013/12/30		scrub typhus	county hospitals
female	34	11000000	probable	2015-10-15	2015/12/10		scrub typhus	county hospitals
male	65	11000000	probable	2016-11-07	2016/11/10		scrub typhus	county hospitals
female	58	11000000	confirmed	2010-06-28	2010/7/4		scrub typhus	county hospitals
female	52	11000000	confirmed	2010-10-22	2010/10/28		scrub typhus	county hospitals
male	28	11000000	confirmed	2010-11-04	2010/11/7		scrub typhus	county hospitals
female	43	11000000	confirmed	2011-10-26	2011/10/28		scrub typhus	county hospitals
female	76	11000000	confirmed	2011-10-24	2011/10/31		scrub typhus	county hospitals
male	57	11000000	confirmed	2011-10-27	2011/11/3		scrub typhus	county hospitals
female	66	11000000	confirmed	2011-11-04	2011/11/10		scrub typhus	county hospitals
female	63	11000000	probable	2011-11-06	2011/11/11		scrub typhus	county hospitals
male	59	11000000	probable	2011-11-04	2011/11/13		scrub typhus	county hospitals
female	65	11000000	confirmed	2012-10-02	2012/10/9		scrub typhus	county hospitals
female	47	11000000	confirmed	2012-10-25	2012/11/1		scrub typhus	county hospitals
female	69	11000000	confirmed	2012-11-01	2012/11/5		scrub typhus	county hospitals
male	44	11000000	confirmed	2013-10-26	2013/12/30		scrub typhus	county hospitals
female	26	11000000	probable	2013-10-29	2013/11/4		scrub typhus	county hospitals
male	29	11000000	confirmed	2013-10-28	2013/12/30		scrub typhus	county hospitals
male	57	11000000	confirmed	2013-11-10	2013/12/30		scrub typhus	county hospitals
female	58	11000000	confirmed	2014-10-10	2014/12/11		scrub typhus	county hospitals
male	50	11000000	confirmed	2014-10-21	2014/12/11		scrub typhus	county hospitals
female	57	11000000	confirmed	2015-09-29	2015/12/20		scrub typhus	county hospitals
female	79	11000000	confirmed	2015-10-13	2015/12/20		scrub typhus	county hospitals
female	49	11000000	confirmed	2015-10-24	2015/12/20		scrub typhus	county hospitals
male	25	11000000	confirmed	2015-10-22	2015/12/20		scrub typhus	county hospitals
male	76	11000000	confirmed	2016-10-03	2016/12/21		scrub typhus	county hospitals
female	52	11000000	probable	2016-10-30	2016/11/2		scrub typhus	county hospitals
male	60	11000000	probable	2016-11-01	2016/11/4		scrub typhus	county hospitals
female	53	11000000	probable	2016-11-05	2016/11/14		scrub typhus	county hospitals
female	52	11000000	probable	2016-11-06	2016/11/14		scrub typhus	county hospitals
male	53	11000000	probable	2012-10-07	2012/10/17		scrub typhus	county hospitals
female	61	11000000	confirmed	2013-10-23	2013/12/30		scrub typhus	county hospitals
female	52	11000000	confirmed	2015-10-23	2015/10/30		scrub typhus	county hospitals
female	61	11000000	probable	2009-10-09	2009/10/13		scrub typhus	county hospitals
female	79	11000000	probable	2009-10-03	2009/10/13		scrub typhus	county hospitals
male	63	11000000	probable	2009-10-16	2009/10/16		scrub typhus	county hospitals
female	47	11000000	probable	2009-10-06	2009/10/27		scrub typhus	county hospitals
male	49	11000000	probable	2009-10-17	2009/10/27		scrub typhus	county hospitals
male	60	11000000	confirmed	2010-10-10	2010/10/12		scrub typhus	county hospitals
female	69	11000000	confirmed	2010-10-22	2010/10/26		scrub typhus	county hospitals
female	57	11000000	confirmed	2010-10-21	2010/10/28		scrub typhus	county hospitals
male	50	11000000	confirmed	2010-11-04	2010/11/4		scrub typhus	county hospitals
female	43	11000000	confirmed	2010-10-25	2010/10/29		scrub typhus	county hospitals
female	72	11000000	confirmed	2011-10-09	2011/10/14		scrub typhus	county hospitals
female	58	11000000	confirmed	2011-10-08	2011/10/15		scrub typhus	county hospitals
male	43	11000000	confirmed	2011-10-12	2011/10/17		scrub typhus	county hospitals
female	73	11000000	confirmed	2011-10-16	2011/10/17		scrub typhus	county hospitals
male	57	11000000	probable	2011-10-16	2011/10/20		scrub typhus	county hospitals
male	58	11000000	confirmed	2011-10-14	2011/10/21		scrub typhus	county hospitals
female	41	11000000	probable	2011-10-23	2011/10/26		scrub typhus	county hospitals
female	51	11000000	confirmed	2011-10-28	2011/11/1		scrub typhus	county hospitals
female	60	11000000	confirmed	2011-11-05	2011/11/9		scrub typhus	county hospitals
female	55	11000000	probable	2011-11-01	2011/11/11		scrub typhus	county hospitals
female	43	11000000	probable	2011-11-18	2011/11/23		scrub typhus	county hospitals
male	54	11000000	confirmed	2012-09-22	2012/9/29		scrub typhus	county hospitals
female	53	11000000	confirmed	2012-10-02	2012/10/9		scrub typhus	county hospitals
female	53	11000000	confirmed	2012-10-07	2012/10/10		scrub typhus	county hospitals
female	45	11000000	confirmed	2012-10-05	2012/10/13		scrub typhus	county hospitals
female	52	11000000	confirmed	2012-10-09	2012/10/14		scrub typhus	county hospitals
male	57	11000000	confirmed	2012-10-11	2012/10/16		scrub typhus	county hospitals
male	19	11000000	confirmed	2012-10-15	2012/10/20		scrub typhus	county hospitals
female	61	11000000	probable	2012-09-30	2012/10/21		scrub typhus	county hospitals
male	75	11000000	confirmed	2012-10-15	2012/10/22		scrub typhus	county hospitals
female	44	11000000	confirmed	2012-10-21	2012/10/24		scrub typhus	county hospitals
male	55	11000000	confirmed	2012-10-22	2012/11/2		scrub typhus	county hospitals
female	70	11000000	confirmed	2012-11-02	2012/11/10		scrub typhus	county hospitals
male	61	11000000	confirmed	2013-09-30	2013/12/30		scrub typhus	county hospitals
female	71	11000000	confirmed	2013-10-15	2013/12/30		scrub typhus	county hospitals
female	60	11000000	probable	2013-10-16	2013/10/21		scrub typhus	county hospitals
female	61	11000000	probable	2013-10-21	2013/10/25		scrub typhus	county hospitals
female	82	11000000	confirmed	2013-10-24	2013/12/30		scrub typhus	county hospitals
female	56	11000000	confirmed	2013-10-24	2013/12/30		scrub typhus	county hospitals
female	57	11000000	confirmed	2013-10-27	2013/12/30		scrub typhus	county hospitals
female	41	11000000	confirmed	2013-10-26	2013/12/30		scrub typhus	county hospitals
male	40	11000000	probable	2013-10-28	2013/11/4		scrub typhus	county hospitals
male	56	11000000	confirmed	2013-11-20	2013/12/30		scrub typhus	county hospitals
female	67	11000000	confirmed	2013-10-11	2013/12/30		scrub typhus	county hospitals
female	47	11000000	probable	2014-09-26	2014/10/2		scrub typhus	county hospitals
male	62	11000000	confirmed	2014-10-07	2014/12/11		scrub typhus	county hospitals
male	61	11000000	confirmed	2014-10-07	2014/12/11		scrub typhus	county hospitals
male	47	11000000	confirmed	2014-10-04	2014/12/11		scrub typhus	county hospitals
female	51	11000000	confirmed	2014-10-06	2014/12/11		scrub typhus	county hospitals
male	77	11000000	confirmed	2014-10-08	2014/12/11		scrub typhus	county hospitals
female	62	11000000	confirmed	2014-10-10	2014/12/11		scrub typhus	county hospitals
male	57	11000000	probable	2014-10-13	2014/10/13		scrub typhus	county hospitals
male	68	11000000	confirmed	2014-10-09	2014/12/11		scrub typhus	county hospitals
male	45	11000000	confirmed	2014-10-08	2014/12/11		scrub typhus	county hospitals
female	64	11000000	confirmed	2014-10-08	2014/12/11		scrub typhus	county hospitals
female	50	11000000	confirmed	2014-10-13	2014/12/11		scrub typhus	county hospitals
female	47	11000000	confirmed	2014-10-12	2014/12/11		scrub typhus	county hospitals
female	66	11000000	confirmed	2014-10-19	2014/12/11		scrub typhus	county hospitals
female	49	11000000	confirmed	2014-10-17	2014/12/11		scrub typhus	county hospitals
male	56	11000000	confirmed	2014-10-17	2014/12/11		scrub typhus	county hospitals
male	74	11000000	confirmed	2014-10-27	2014/12/11		scrub typhus	county hospitals
female	69	11000000	confirmed	2014-10-31	2014/12/11		scrub typhus	county hospitals
female	11	11000000	probable	2014-09-26	2014/12/11		scrub typhus	county hospitals
female	58	11000000	confirmed	2015-09-27	2015/12/20		scrub typhus	county hospitals
male	64	11000000	confirmed	2015-10-02	2015/12/20		scrub typhus	county hospitals
male	55	11000000	confirmed	2015-10-04	2015/12/20		scrub typhus	county hospitals
female	51	11000000	confirmed	2015-10-07	2015/12/20		scrub typhus	county hospitals
male	56	11000000	confirmed	2015-10-03	2015/12/20		scrub typhus	county hospitals
female	70	11000000	confirmed	2015-10-11	2015/12/20		scrub typhus	county hospitals
male	55	11000000	confirmed	2015-10-10	2015/12/20		scrub typhus	county hospitals
male	56	11000000	confirmed	2015-10-11	2015/12/20		scrub typhus	county hospitals
female	63	11000000	confirmed	2015-10-03	2015/12/20		scrub typhus	county hospitals
female	60	11000000	confirmed	2015-10-11	2015/12/20		scrub typhus	county hospitals
male	61	11000000	confirmed	2015-10-12	2015/12/20		scrub typhus	county hospitals
female	78	11000000	confirmed	2015-10-18	2015/12/20		scrub typhus	county hospitals
female	58	11000000	confirmed	2015-10-17	2015/12/20		scrub typhus	county hospitals
female	56	11000000	confirmed	2015-10-14	2015/12/20		scrub typhus	county hospitals
male	55	11000000	confirmed	2015-10-16	2015/12/20		scrub typhus	county hospitals
female	52	11000000	confirmed	2015-10-16	2015/12/20		scrub typhus	county hospitals
female	84	11000000	probable	2015-10-12	2015/10/22		scrub typhus	county hospitals
female	55	11000000	probable	2015-10-17	2015/10/24		scrub typhus	county hospitals
female	53	11000000	probable	2015-10-22	2015/10/24		scrub typhus	county hospitals
female	20	11000000	confirmed	2015-10-16	2015/12/20		scrub typhus	county hospitals
male	53	11000000	confirmed	2015-10-19	2015/12/20		scrub typhus	county hospitals
female	61	11000000	confirmed	2015-10-15	2015/12/20		scrub typhus	county hospitals
male	63	11000000	confirmed	2015-10-13	2015/12/20		scrub typhus	county hospitals
female	73	11000000	probable	2015-10-09	2015/10/29		scrub typhus	county hospitals
male	32	11000000	confirmed	2015-10-25	2015/12/20		scrub typhus	county hospitals
female	52	11000000	probable	2015-10-26	2015/11/1		scrub typhus	county hospitals
male	59	11000000	confirmed	2015-10-31	2015/12/20		scrub typhus	county hospitals
female	57	11000000	confirmed	2015-10-28	2015/12/20		scrub typhus	county hospitals
female	55	11000000	confirmed	2015-11-12	2015/12/20		scrub typhus	county hospitals
female	64	11000000	confirmed	2015-11-17	2015/12/20		scrub typhus	county hospitals
male	55	11000000	confirmed	2015-10-03	2015/12/1		scrub typhus	county hospitals
male	67	11000000	probable	2016-10-01	2016/10/8		scrub typhus	county hospitals
male	52	11000000	confirmed	2016-10-04	2016/12/22		scrub typhus	county hospitals
female	69	11000000	probable	2016-10-01	2016/10/12		scrub typhus	county hospitals
female	62	11000000	probable	2016-10-09	2016/10/12		scrub typhus	county hospitals
male	63	11000000	probable	2016-10-07	2016/10/13		scrub typhus	county hospitals
female	71	11000000	confirmed	2016-10-16	2016/12/22		scrub typhus	county hospitals
male	60	11000000	confirmed	2016-10-12	2016/12/22		scrub typhus	county hospitals
male	61	11000000	probable	2016-10-17	2016/10/25		scrub typhus	county hospitals
female	67	11000000	confirmed	2016-10-18	2016/12/22		scrub typhus	county hospitals
male	59	11000000	probable	2016-10-18	2016/10/25		scrub typhus	county hospitals
male	72	11000000	confirmed	2016-10-21	2016/12/21		scrub typhus	county hospitals
male	60	11000000	probable	2016-10-28	2016/10/28		scrub typhus	county hospitals
male	59	11000000	confirmed	2016-10-18	2016/12/21		scrub typhus	county hospitals
female	55	11000000	confirmed	2016-10-28	2016/12/21		scrub typhus	county hospitals
female	49	11000000	confirmed	2016-10-24	2016/12/21		scrub typhus	county hospitals
male	60	11000000	confirmed	2016-10-20	2016/12/21		scrub typhus	county hospitals
female	70	11000000	confirmed	2016-10-24	2016/12/21		scrub typhus	county hospitals
female	60	11000000	confirmed	2016-10-26	2016/12/21		scrub typhus	county hospitals
female	68	11000000	probable	2016-11-02	2016/11/3		scrub typhus	county hospitals
male	57	11000000	confirmed	2016-10-31	2016/12/21		scrub typhus	county hospitals
male	50	11000000	confirmed	2016-10-29	2016/12/21		scrub typhus	county hospitals
male	23	11000000	confirmed	2016-10-31	2016/12/21		scrub typhus	county hospitals
female	54	11000000	confirmed	2012-10-08	2012/10/15		scrub typhus	county hospitals
male	74	11000000	confirmed	2012-10-14	2012/10/16		scrub typhus	county hospitals
male	55	11000000	probable	2013-10-09	2013/10/12		scrub typhus	county hospitals
female	67	11000000	probable	2013-10-17	2013/10/23		scrub typhus	county hospitals
male	64	11000000	probable	2013-10-20	2013/10/24		scrub typhus	county hospitals
female	74	11000000	confirmed	2013-10-18	2013/12/30		scrub typhus	county hospitals
male	56	11000000	confirmed	2014-10-15	2014/12/11		scrub typhus	county hospitals
female	66	11000000	confirmed	2015-10-11	2015/10/15		scrub typhus	county hospitals
male	53	11000000	probable	2015-10-16	2015/10/18		scrub typhus	county hospitals
male	78	11000000	probable	2015-10-23	2015/12/1		scrub typhus	county hospitals
female	69	11000000	probable	2016-11-28	2016/12/2		scrub typhus	county hospitals
female	57	11000000	probable	2009-10-03	2009/10/27		scrub typhus	county hospitals
male	47	11000000	confirmed	2010-10-21	2010/10/28		scrub typhus	county hospitals
male	68	11000000	confirmed	2010-10-11	2010/10/17		scrub typhus	county hospitals
female	52	11000000	confirmed	2011-10-27	2011/11/4		scrub typhus	county hospitals
male	63	11000000	confirmed	2012-09-29	2012/10/5		scrub typhus	county hospitals
female	50	11000000	probable	2012-10-12	2012/10/16		scrub typhus	county hospitals
male	40	11000000	probable	2012-10-21	2012/10/25		scrub typhus	county hospitals
male	51	11000000	confirmed	2012-10-21	2012/10/27		scrub typhus	county hospitals
female	49	11000000	probable	2013-10-16	2013/10/21		scrub typhus	county hospitals
female	42	11000000	confirmed	2013-10-12	2013/12/30		scrub typhus	county hospitals
male	38	11000000	confirmed	2014-10-07	2014/12/11		scrub typhus	county hospitals
female	46	11000000	confirmed	2014-10-07	2014/12/11		scrub typhus	county hospitals
male	30	11000000	probable	2014-10-31	2014/10/31		scrub typhus	county hospitals
female	74	11000000	confirmed	2014-11-05	2014/12/31		scrub typhus	county hospitals
male	55	11000000	confirmed	2015-09-28	2015/12/20		scrub typhus	county hospitals
male	61	11000000	probable	2015-10-11	2015/10/16		scrub typhus	county hospitals
female	56	11000000	confirmed	2015-10-18	2015/12/20		scrub typhus	county hospitals
female	30	11000000	confirmed	2015-10-20	2015/12/20		scrub typhus	county hospitals
female	28	11000000	probable	2015-10-26	2015/10/29		scrub typhus	county hospitals
female	52	11000000	probable	2015-10-20	2015/11/1		scrub typhus	county hospitals
female	61	11000000	confirmed	2015-10-30	2015/12/20		scrub typhus	county hospitals
male	74	11000000	confirmed	2015-11-04	2015/12/20		scrub typhus	county hospitals
male	62	11000000	probable	2016-10-01	2016/10/14		scrub typhus	county hospitals
male	70	11000000	confirmed	2016-10-11	2016/12/21		scrub typhus	county hospitals
male	68	11000000	probable	2016-10-19	2016/10/21		scrub typhus	county hospitals
female	56	11000000	confirmed	2016-10-16	2016/12/21		scrub typhus	county hospitals
male	58	11000000	probable	2016-10-15	2016/10/25		scrub typhus	county hospitals
female	65	11000000	confirmed	2016-10-29	2016/12/21		scrub typhus	county hospitals
female	54	11000000	confirmed	2016-10-31	2016/12/21		scrub typhus	county hospitals
female	52	11000000	probable	2016-11-02	2016/11/5		scrub typhus	county hospitals
male	79	11000000	confirmed	2011-11-07	2011/11/10		scrub typhus	county hospitals
female	67	11000000	confirmed	2013-10-30	2013/12/30		scrub typhus	county hospitals
male	33	11000000	probable	2014-10-05	2014/10/8		scrub typhus	county hospitals
male	62	11000000	confirmed	2014-09-27	2014/12/11		scrub typhus	county hospitals
female	46	11000000	confirmed	2014-10-10	2014/12/11		scrub typhus	county hospitals
male	53	11000000	confirmed	2014-10-10	2014/12/11		scrub typhus	county hospitals
male	62	11000000	confirmed	2014-10-22	2014/12/11		scrub typhus	county hospitals
male	78	11000000	confirmed	2015-10-11	2015/10/12		scrub typhus	county hospitals
male	55	11000000	confirmed	2015-10-28	2015/10/30		scrub typhus	county hospitals
male	69	11000000	confirmed	2015-10-27	2015/12/1		scrub typhus	county hospitals
female	65	11000000	confirmed	2015-10-27	2015/12/1		scrub typhus	county hospitals
male	79	11000000	confirmed	2016-10-21	2016/12/21		scrub typhus	county hospitals
male	48	11000000	probable	2016-11-18	2016/11/18		scrub typhus	county hospitals
female	70	11000000	confirmed	2010-10-20	2010/10/20		scrub typhus	county hospitals
female	68	11000000	confirmed	2011-10-28	2011/11/4		scrub typhus	county hospitals
female	63	11000000	probable	2012-10-05	2012/10/6		scrub typhus	county hospitals
female	42	11000000	confirmed	2013-10-24	2013/12/30		scrub typhus	county hospitals
female	53	11000000	confirmed	2013-11-07	2013/12/30		scrub typhus	county hospitals
male	57	11000000	probable	2014-10-19	2014/10/19		scrub typhus	county hospitals
female	75	11000000	confirmed	2015-10-16	2015/12/20		scrub typhus	county hospitals
male	49	11000000	confirmed	2015-10-16	2015/12/20		scrub typhus	county hospitals
male	58	11000000	confirmed	2015-11-01	2015/12/20		scrub typhus	county hospitals
female	69	11000000	confirmed	2016-10-26	2016/12/21		scrub typhus	county hospitals
female	55	11000000	confirmed	2010-10-09	2010/10/18		scrub typhus	county hospitals
male	31	11000000	confirmed	2010-10-21	2010/10/26		scrub typhus	county hospitals
male	45	11000000	probable	2010-10-21	2010/11/2		scrub typhus	county hospitals
male	17	11000000	confirmed	2010-10-27	2010/10/27		scrub typhus	county hospitals
female	48	11000000	confirmed	2011-10-28	2011/11/4		scrub typhus	county hospitals
male	82	11000000	confirmed	2011-11-03	2011/11/7		scrub typhus	county hospitals
female	47	11000000	confirmed	2012-10-18	2012/10/24		scrub typhus	county hospitals
female	45	11000000	confirmed	2013-10-11	2013/12/30		scrub typhus	county hospitals
female	68	11000000	probable	2013-10-14	2013/10/21		scrub typhus	county hospitals
male	72	11000000	confirmed	2013-10-23	2013/12/30		scrub typhus	county hospitals
female	41	11000000	confirmed	2013-10-25	2013/12/30		scrub typhus	county hospitals
female	55	11000000	confirmed	2013-11-04	2013/12/30		scrub typhus	county hospitals
female	64	11000000	probable	2014-10-19	2014/10/19		scrub typhus	county hospitals
male	46	11000000	probable	2014-10-19	2014/10/19		scrub typhus	county hospitals
male	65	11000000	probable	2014-10-12	2014/10/22		scrub typhus	county hospitals
male	47	11000000	probable	2014-10-23	2014/10/23		scrub typhus	county hospitals
male	48	11000000	confirmed	2014-10-23	2014/12/11		scrub typhus	county hospitals
female	57	11000000	confirmed	2014-10-26	2014/12/11		scrub typhus	county hospitals
female	64	11000000	confirmed	2014-10-23	2014/12/11		scrub typhus	county hospitals
female	45	11000000	probable	2014-10-31	2014/11/4		scrub typhus	county hospitals
male	48	11000000	confirmed	2014-11-03	2014/12/31		scrub typhus	county hospitals
male	36	11000000	probable	2014-10-20	2014/11/10		scrub typhus	county hospitals
female	67	11000000	confirmed	2014-10-20	2014/12/31		scrub typhus	county hospitals
male	58	11000000	confirmed	2015-09-06	2015/12/20		scrub typhus	county hospitals
female	84	11000000	confirmed	2015-09-30	2015/12/20		scrub typhus	county hospitals
female	68	11000000	confirmed	2015-10-04	2015/12/20		scrub typhus	county hospitals
female	34	11000000	confirmed	2015-10-11	2015/12/20		scrub typhus	county hospitals
female	42	11000000	confirmed	2015-10-17	2015/12/20		scrub typhus	county hospitals
female	63	11000000	confirmed	2015-10-13	2015/12/20		scrub typhus	county hospitals
female	56	11000000	confirmed	2015-10-15	2015/12/20		scrub typhus	county hospitals
male	52	11000000	confirmed	2015-10-25	2015/12/20		scrub typhus	county hospitals
female	48	11000000	probable	2015-10-25	2015/11/1		scrub typhus	county hospitals
male	32	11000000	confirmed	2015-11-06	2015/12/20		scrub typhus	county hospitals
male	68	11000000	probable	2016-10-03	2016/10/7		scrub typhus	county hospitals
male	66	11000000	probable	2016-10-09	2016/10/14		scrub typhus	county hospitals
female	69	11000000	confirmed	2016-10-14	2016/12/21		scrub typhus	county hospitals
male	64	11000000	probable	2016-10-24	2016/10/31		scrub typhus	county hospitals
female	54	11000000	confirmed	2016-10-30	2016/12/21		scrub typhus	county hospitals
female	40	11000000	probable	2016-10-29	2016/11/2		scrub typhus	county hospitals
male	20	11000000	probable	2016-10-26	2016/11/3		scrub typhus	county hospitals
female	51	11000000	confirmed	2016-11-01	2016/12/21		scrub typhus	county hospitals
male	62	11000000	probable	2016-10-26	2016/11/6		scrub typhus	county hospitals
female	77	11000000	probable	2016-10-31	2016/11/6		scrub typhus	county hospitals
male	48	11000000	probable	2016-11-01	2016/11/11		scrub typhus	county hospitals
male	51	11000000	confirmed	2009-10-12	2009/10/12		scrub typhus	county hospitals
male	60	11000000	probable	2009-10-09	2009/10/15		scrub typhus	county hospitals
female	56	11000000	probable	2009-10-24	2009/10/26		scrub typhus	county hospitals
male	50	11000000	probable	2009-10-24	2009/10/30		scrub typhus	county hospitals
male	77	11000000	confirmed	2010-10-11	2010/10/11		scrub typhus	county hospitals
female	67	11000000	confirmed	2010-10-09	2010/10/14		scrub typhus	county hospitals
male	59	11000000	confirmed	2010-10-15	2010/10/15		scrub typhus	county hospitals
male	24	11000000	confirmed	2010-10-15	2010/10/15		scrub typhus	county hospitals
female	29	11000000	confirmed	2010-10-13	2010/10/17		scrub typhus	county hospitals
female	51	11000000	confirmed	2010-10-07	2010/10/21		scrub typhus	county hospitals
male	63	11000000	confirmed	2010-10-20	2010/10/25		scrub typhus	county hospitals
female	61	11000000	confirmed	2010-10-22	2010/10/29		scrub typhus	county hospitals
female	59	11000000	confirmed	2010-10-31	2010/10/31		scrub typhus	county hospitals
female	54	11000000	confirmed	2010-10-28	2010/11/4		scrub typhus	county hospitals
female	53	11000000	confirmed	2010-10-10	2010/10/17		scrub typhus	county hospitals
female	61	11000000	confirmed	2010-10-15	2010/10/20		scrub typhus	county hospitals
male	35	11000000	confirmed	2010-10-23	2010/10/23		scrub typhus	county hospitals
female	44	11000000	probable	2010-11-07	2010/11/15		scrub typhus	county hospitals
female	47	11000000	confirmed	2010-10-28	2010/10/28		scrub typhus	county hospitals
male	52	11000000	confirmed	2010-10-15	2010/10/25		scrub typhus	county hospitals
male	70	11000000	confirmed	2010-07-01	2010/7/8		scrub typhus	county hospitals
female	74	11000000	confirmed	2011-10-10	2011/10/13		scrub typhus	county hospitals
male	41	11000000	confirmed	2011-10-07	2011/10/14		scrub typhus	county hospitals
female	44	11000000	confirmed	2011-10-07	2011/10/14		scrub typhus	county hospitals
female	67	11000000	confirmed	2011-10-26	2011/10/28		scrub typhus	county hospitals
female	57	11000000	confirmed	2011-10-18	2011/10/28		scrub typhus	county hospitals
male	57	11000000	probable	2011-10-23	2011/10/28		scrub typhus	county hospitals
male	57	11000000	confirmed	2011-10-23	2011/10/29		scrub typhus	county hospitals
male	47	11000000	confirmed	2011-10-22	2011/10/29		scrub typhus	county hospitals
male	52	11000000	confirmed	2011-10-26	2011/10/30		scrub typhus	county hospitals
male	57	11000000	confirmed	2011-10-31	2011/11/8		scrub typhus	county hospitals
female	23	11000000	probable	2011-11-18	2011/11/22		scrub typhus	county hospitals
female	42	11000000	probable	2011-10-04	2011/10/6		scrub typhus	county hospitals
female	59	11000000	confirmed	2012-09-22	2012/9/24		scrub typhus	county hospitals
male	67	11000000	confirmed	2012-10-17	2012/10/23		scrub typhus	county hospitals
female	52	11000000	confirmed	2012-10-18	2012/10/24		scrub typhus	county hospitals
female	69	11000000	probable	2012-10-06	2012/10/25		scrub typhus	county hospitals
female	54	11000000	confirmed	2012-10-25	2012/10/26		scrub typhus	county hospitals
male	41	11000000	confirmed	2012-10-22	2012/10/27		scrub typhus	county hospitals
male	61	11000000	confirmed	2012-10-22	2012/10/29		scrub typhus	county hospitals
female	74	11000000	confirmed	2012-10-25	2012/10/30		scrub typhus	county hospitals
female	58	11000000	confirmed	2013-10-11	2013/12/30		scrub typhus	county hospitals
male	58	11000000	confirmed	2013-10-12	2013/12/30		scrub typhus	county hospitals
male	52	11000000	confirmed	2013-10-17	2013/12/30		scrub typhus	county hospitals
female	50	11000000	confirmed	2013-10-26	2013/12/30		scrub typhus	county hospitals
female	67	11000000	probable	2013-10-28	2013/10/29		scrub typhus	county hospitals
female	84	11000000	probable	2013-10-26	2013/11/4		scrub typhus	county hospitals
female	38	11000000	confirmed	2013-10-19	2013/12/30		scrub typhus	county hospitals
female	56	11000000	confirmed	2013-10-09	2013/12/30		scrub typhus	county hospitals
female	72	11000000	confirmed	2014-10-07	2014/12/11		scrub typhus	county hospitals
female	43	11000000	confirmed	2014-10-03	2014/12/11		scrub typhus	county hospitals
male	63	11000000	confirmed	2014-10-05	2014/12/11		scrub typhus	county hospitals
male	62	11000000	probable	2014-10-03	2014/10/10		scrub typhus	county hospitals
female	55	11000000	probable	2014-10-01	2014/10/14		scrub typhus	county hospitals
male	64	11000000	confirmed	2014-10-02	2014/12/11		scrub typhus	county hospitals
female	42	11000000	probable	2014-10-15	2014/10/15		scrub typhus	county hospitals
female	63	11000000	confirmed	2014-10-07	2014/12/11		scrub typhus	county hospitals
male	66	11000000	confirmed	2014-10-16	2014/12/11		scrub typhus	county hospitals
male	58	11000000	confirmed	2014-10-16	2014/12/11		scrub typhus	county hospitals
female	72	11000000	confirmed	2014-10-17	2014/12/11		scrub typhus	county hospitals
female	61	11000000	probable	2014-10-19	2014/10/24		scrub typhus	county hospitals
male	37	11000000	confirmed	2014-10-19	2014/12/11		scrub typhus	county hospitals
male	43	11000000	confirmed	2014-10-21	2014/12/11		scrub typhus	county hospitals
female	58	11000000	confirmed	2014-10-18	2014/12/11		scrub typhus	county hospitals
female	55	11000000	confirmed	2014-10-20	2014/12/11		scrub typhus	county hospitals
male	49	11000000	confirmed	2014-10-24	2014/12/11		scrub typhus	county hospitals
female	73	11000000	confirmed	2014-10-23	2014/12/11		scrub typhus	county hospitals
female	69	11000000	probable	2014-10-29	2014/11/1		scrub typhus	county hospitals
male	73	11000000	probable	2015-09-20	2015/9/24		scrub typhus	county hospitals
male	80	11000000	confirmed	2015-09-29	2015/12/20		scrub typhus	county hospitals
female	42	11000000	confirmed	2015-09-26	2015/12/20		scrub typhus	county hospitals
male	59	11000000	confirmed	2015-09-28	2015/12/20		scrub typhus	county hospitals
male	42	11000000	confirmed	2015-10-12	2015/12/20		scrub typhus	county hospitals
female	55	11000000	confirmed	2015-10-14	2015/12/20		scrub typhus	county hospitals
male	51	11000000	confirmed	2015-10-18	2015/12/20		scrub typhus	county hospitals
female	63	11000000	confirmed	2015-10-18	2015/12/12		scrub typhus	county hospitals
male	50	11000000	confirmed	2015-10-20	2015/12/20		scrub typhus	county hospitals
female	57	11000000	confirmed	2015-10-16	2015/12/20		scrub typhus	county hospitals
female	51	11000000	confirmed	2015-10-21	2015/12/20		scrub typhus	county hospitals
female	43	11000000	confirmed	2015-10-15	2015/12/20		scrub typhus	county hospitals
male	58	11000000	confirmed	2015-10-20	2015/12/20		scrub typhus	county hospitals
male	66	11000000	confirmed	2015-10-22	2015/12/20		scrub typhus	county hospitals
male	55	11000000	confirmed	2015-10-17	2015/12/20		scrub typhus	county hospitals
male	31	11000000	confirmed	2015-10-28	2015/12/20		scrub typhus	county hospitals
female	60	11000000	confirmed	2015-10-22	2015/12/20		scrub typhus	county hospitals
female	71	11000000	confirmed	2015-10-22	2015/12/20		scrub typhus	county hospitals
female	54	11000000	probable	2015-10-25	2015/11/3		scrub typhus	county hospitals
male	48	11000000	confirmed	2015-11-05	2015/12/20		scrub typhus	county hospitals
male	61	11000000	confirmed	2015-11-08	2015/12/20		scrub typhus	county hospitals
male	60	11000000	confirmed	2016-10-05	2016/12/21		scrub typhus	county hospitals
male	50	11000000	probable	2016-10-16	2016/10/20		scrub typhus	county hospitals
female	52	11000000	probable	2016-10-14	2016/10/20		scrub typhus	county hospitals
female	71	11000000	probable	2016-10-15	2016/10/20		scrub typhus	county hospitals
female	69	11000000	confirmed	2016-10-14	2016/12/21		scrub typhus	county hospitals
male	25	11000000	confirmed	2016-10-18	2016/12/21		scrub typhus	county hospitals
male	63	11000000	probable	2016-10-20	2016/10/24		scrub typhus	county hospitals
male	59	11000000	probable	2016-10-24	2016/10/29		scrub typhus	county hospitals
female	65	11000000	confirmed	2016-10-24	2016/12/21		scrub typhus	county hospitals
female	62	11000000	confirmed	2016-10-28	2016/12/21		scrub typhus	county hospitals
female	50	11000000	confirmed	2016-10-29	2016/12/22		scrub typhus	county hospitals
male	58	11000000	probable	2016-10-20	2016/11/2		scrub typhus	county hospitals
male	68	11000000	confirmed	2016-10-31	2016/12/21		scrub typhus	county hospitals
female	55	11000000	confirmed	2016-10-29	2016/12/21		scrub typhus	county hospitals
female	58	11000000	probable	2016-10-29	2016/11/8		scrub typhus	county hospitals
female	50	11000000	probable	2013-10-11	2013/10/21		scrub typhus	county hospitals
male	51	11000000	confirmed	2014-10-05	2014/12/11		scrub typhus	county hospitals
male	64	11000000	confirmed	2015-10-21	2015/10/23		scrub typhus	county hospitals
female	72	11000000	probable	2014-11-06	2014/11/9		scrub typhus	city hospitals
male	67	11000000	confirmed	2016-06-07	2016/12/21		scrub typhus	county hospitals
male	54	11000000	confirmed	2011-10-10	2011/10/14		scrub typhus	county hospitals
male	45	11000000	confirmed	2011-10-21	2011/10/23		scrub typhus	county hospitals
female	47	11000000	confirmed	2011-10-24	2011/10/30		scrub typhus	county hospitals
male	60	11000000	probable	2011-11-10	2011/11/12		scrub typhus	county hospitals
female	40	11000000	probable	2013-10-26	2013/11/10		scrub typhus	county hospitals
male	29	11000000	probable	2014-10-09	2014/10/11		scrub typhus	county hospitals
female	50	11000000	probable	2016-10-11	2016/10/18		scrub typhus	county hospitals
male	54	11000000	probable	2016-10-04	2016/10/19		scrub typhus	county hospitals
male	56	11000000	probable	2016-10-30	2016/11/6		scrub typhus	county hospitals
female	28	11000000	probable	2015-11-10	2015/11/22		scrub typhus	city hospitals
female	73	11000000	confirmed	2010-10-15	2010/10/15		scrub typhus	county hospitals
female	62	11000000	confirmed	2010-10-22	2010/10/25		scrub typhus	county hospitals
female	41	11000000	confirmed	2010-11-02	2010/11/6		scrub typhus	county hospitals
male	59	11000000	confirmed	2010-10-30	2010/11/6		scrub typhus	county hospitals
female	71	11000000	confirmed	2012-10-03	2012/10/18		scrub typhus	county hospitals
male	71	11000000	confirmed	2012-10-20	2012/10/22		scrub typhus	county hospitals
male	59	11000000	confirmed	2013-10-11	2013/12/30		scrub typhus	county hospitals
male	47	11000000	confirmed	2013-10-21	2013/12/30		scrub typhus	county hospitals
female	62	11000000	probable	2013-10-26	2013/11/10		scrub typhus	county hospitals
male	52	11000000	confirmed	2013-11-05	2013/12/30		scrub typhus	county hospitals
male	29	11000000	confirmed	2014-09-26	2014/12/11		scrub typhus	county hospitals
female	67	11000000	confirmed	2014-09-29	2014/12/11		scrub typhus	county hospitals
female	58	11000000	probable	2014-10-05	2014/10/10		scrub typhus	county hospitals
female	50	11000000	confirmed	2014-10-06	2014/12/11		scrub typhus	county hospitals
female	42	11000000	confirmed	2014-10-09	2014/12/11		scrub typhus	county hospitals
female	57	11000000	probable	2014-09-30	2014/10/14		scrub typhus	county hospitals
female	60	11000000	probable	2014-10-15	2014/10/15		scrub typhus	county hospitals
male	52	11000000	confirmed	2014-10-12	2014/12/11		scrub typhus	county hospitals
female	66	11000000	confirmed	2014-10-19	2014/12/11		scrub typhus	county hospitals
female	45	11000000	confirmed	2014-10-13	2014/12/11		scrub typhus	county hospitals
female	65	11000000	confirmed	2014-10-14	2014/12/11		scrub typhus	county hospitals
male	16	11000000	confirmed	2014-10-18	2014/12/11		scrub typhus	county hospitals
male	55	11000000	confirmed	2014-10-24	2014/12/11		scrub typhus	county hospitals
female	58	11000000	confirmed	2014-10-25	2014/12/11		scrub typhus	county hospitals
female	22	11000000	confirmed	2014-11-02	2014/12/11		scrub typhus	county hospitals
female	49	11000000	probable	2014-10-02	2014/12/11		scrub typhus	county hospitals
male	63	11000000	confirmed	2015-09-21	2015/12/20		scrub typhus	county hospitals
female	66	11000000	confirmed	2015-09-24	2015/12/20		scrub typhus	county hospitals
female	64	11000000	confirmed	2015-10-04	2015/12/20		scrub typhus	county hospitals
male	72	11000000	probable	2015-10-16	2015/10/16		scrub typhus	county hospitals
male	58	11000000	confirmed	2015-10-10	2015/12/20		scrub typhus	county hospitals
male	51	11000000	confirmed	2015-09-29	2015/12/20		scrub typhus	county hospitals
female	60	11000000	confirmed	2015-10-18	2015/12/20		scrub typhus	county hospitals
male	71	11000000	confirmed	2015-10-17	2015/12/20		scrub typhus	county hospitals
female	30	11000000	confirmed	2015-10-19	2015/12/20		scrub typhus	county hospitals
male	50	11000000	confirmed	2015-10-10	2015/12/20		scrub typhus	county hospitals
male	77	11000000	confirmed	2015-10-21	2015/12/20		scrub typhus	county hospitals
female	82	11000000	confirmed	2015-10-18	2015/12/20		scrub typhus	county hospitals
female	56	11000000	confirmed	2015-10-22	2015/12/20		scrub typhus	county hospitals
female	28	11000000	confirmed	2015-10-19	2015/12/20		scrub typhus	county hospitals
female	42	11000000	probable	2015-10-16	2015/10/29		scrub typhus	county hospitals
female	48	11000000	confirmed	2015-10-28	2015/12/20		scrub typhus	county hospitals
male	56	11000000	confirmed	2015-11-05	2015/12/20		scrub typhus	county hospitals
male	39	11000000	confirmed	2015-11-04	2015/12/20		scrub typhus	county hospitals
male	58	11000000	confirmed	2015-11-17	2015/12/20		scrub typhus	county hospitals
female	67	11000000	confirmed	2016-09-24	2016/12/21		scrub typhus	county hospitals
male	67	11000000	probable	2016-10-09	2016/10/15		scrub typhus	county hospitals
male	80	11000000	probable	2016-10-06	2016/10/15		scrub typhus	county hospitals
male	32	11000000	confirmed	2016-10-13	2016/12/21		scrub typhus	county hospitals
female	59	11000000	probable	2016-10-16	2016/10/23		scrub typhus	county hospitals
male	71	11000000	confirmed	2016-10-17	2016/12/21		scrub typhus	county hospitals
male	56	11000000	confirmed	2016-10-20	2016/12/21		scrub typhus	county hospitals
female	55	11000000	confirmed	2016-10-26	2016/12/21		scrub typhus	county hospitals
male	44	11000000	confirmed	2016-10-19	2016/12/21		scrub typhus	county hospitals
female	75	11000000	probable	2016-10-26	2016/10/27		scrub typhus	county hospitals
female	56	11000000	confirmed	2016-10-29	2016/12/21		scrub typhus	county hospitals
female	56	11000000	confirmed	2016-11-02	2016/12/21		scrub typhus	county hospitals
female	70	11000000	probable	2016-11-01	2016/11/8		scrub typhus	county hospitals
male	60	11000000	probable	2016-11-06	2016/11/13		scrub typhus	county hospitals
female	42	11000000	confirmed	2016-09-11	2016/12/21		scrub typhus	county hospitals
female	43	11000000	confirmed	2009-10-20	2009/10/26		scrub typhus	county hospitals
male	58	11000000	confirmed	2013-10-27	2013/12/30		scrub typhus	county hospitals
male	26	11000000	probable	2014-10-17	2014/10/22		scrub typhus	county hospitals
male	45	11000000	confirmed	2014-10-20	2014/12/11		scrub typhus	county hospitals
female	64	11000000	confirmed	2016-09-21	2016/12/21		scrub typhus	county hospitals
female	73	11000000	confirmed	2016-10-24	2016/12/21		scrub typhus	county hospitals
female	60	11000000	probable	2016-10-29	2016/11/2		scrub typhus	county hospitals
female	61	11000000	confirmed	2010-10-07	2010/10/14		scrub typhus	county hospitals
female	51	11000000	confirmed	2010-10-27	2010/10/27		scrub typhus	county hospitals
male	57	11000000	confirmed	2010-10-16	2010/10/16		scrub typhus	county hospitals
female	58	11000000	confirmed	2010-10-17	2010/10/22		scrub typhus	county hospitals
female	45	11000000	confirmed	2011-10-01	2011/10/7		scrub typhus	county hospitals
male	49	11000000	confirmed	2011-10-04	2011/10/8		scrub typhus	county hospitals
male	62	11000000	confirmed	2011-10-02	2011/10/9		scrub typhus	county hospitals
female	59	11000000	confirmed	2011-09-30	2011/10/11		scrub typhus	county hospitals
female	49	11000000	confirmed	2011-10-06	2011/10/12		scrub typhus	county hospitals
male	87	11000000	confirmed	2011-10-24	2011/10/25		scrub typhus	county hospitals
female	56	11000000	confirmed	2011-10-22	2011/10/29		scrub typhus	county hospitals
female	51	11000000	confirmed	2011-10-25	2011/11/7		scrub typhus	county hospitals
male	52	11000000	confirmed	2012-10-02	2012/10/10		scrub typhus	county hospitals
male	75	11000000	confirmed	2012-10-05	2012/10/12		scrub typhus	county hospitals
female	55	11000000	confirmed	2012-10-15	2012/10/21		scrub typhus	county hospitals
male	47	11000000	confirmed	2012-10-21	2012/10/24		scrub typhus	county hospitals
male	73	11000000	confirmed	2012-10-25	2012/10/25		scrub typhus	county hospitals
female	54	11000000	probable	2013-10-19	2013/10/20		scrub typhus	county hospitals
female	49	11000000	confirmed	2013-10-19	2013/12/30		scrub typhus	county hospitals
female	17	11000000	probable	2013-10-19	2013/10/26		scrub typhus	county hospitals
male	65	11000000	probable	2013-10-14	2013/10/28		scrub typhus	county hospitals
male	54	11000000	confirmed	2013-10-26	2013/12/30		scrub typhus	county hospitals
female	70	11000000	confirmed	2013-10-26	2013/12/30		scrub typhus	county hospitals
female	60	11000000	confirmed	2013-10-31	2013/12/30		scrub typhus	county hospitals
female	53	11000000	confirmed	2013-10-31	2013/12/30		scrub typhus	county hospitals
female	83	11000000	confirmed	2013-09-23	2013/12/30		scrub typhus	county hospitals
female	62	11000000	confirmed	2014-09-24	2014/12/11		scrub typhus	county hospitals
male	34	11000000	confirmed	2014-10-07	2014/12/11		scrub typhus	county hospitals
male	68	11000000	probable	2014-10-03	2014/10/9		scrub typhus	county hospitals
female	51	11000000	confirmed	2014-10-11	2014/12/11		scrub typhus	county hospitals
male	74	11000000	confirmed	2014-10-03	2014/12/11		scrub typhus	county hospitals
male	48	11000000	confirmed	2014-10-14	2014/12/11		scrub typhus	county hospitals
male	86	11000000	confirmed	2014-10-19	2014/12/11		scrub typhus	county hospitals
female	48	11000000	confirmed	2014-10-13	2014/12/11		scrub typhus	county hospitals
female	58	11000000	confirmed	2014-10-20	2014/12/11		scrub typhus	county hospitals
female	74	11000000	confirmed	2014-10-14	2014/12/11		scrub typhus	county hospitals
male	59	11000000	confirmed	2014-10-21	2014/12/11		scrub typhus	county hospitals
female	50	11000000	confirmed	2014-10-21	2014/12/11		scrub typhus	county hospitals
female	50	11000000	probable	2014-10-21	2014/10/25		scrub typhus	county hospitals
female	76	11000000	confirmed	2014-10-20	2014/12/11		scrub typhus	county hospitals
female	71	11000000	confirmed	2014-10-16	2014/12/11		scrub typhus	county hospitals
male	63	11000000	confirmed	2014-10-27	2014/12/11		scrub typhus	county hospitals
female	52	11000000	confirmed	2014-11-05	2014/12/31		scrub typhus	county hospitals
female	53	11000000	confirmed	2014-11-09	2014/12/31		scrub typhus	county hospitals
male	53	11000000	confirmed	2015-10-14	2015/12/20		scrub typhus	county hospitals
male	63	11000000	confirmed	2015-10-12	2015/12/20		scrub typhus	county hospitals
male	38	11000000	confirmed	2015-10-16	2015/12/20		scrub typhus	county hospitals
female	52	11000000	confirmed	2015-10-08	2015/12/20		scrub typhus	county hospitals
male	36	11000000	confirmed	2015-10-17	2015/12/20		scrub typhus	county hospitals
female	61	11000000	confirmed	2015-10-18	2015/12/20		scrub typhus	county hospitals
male	29	11000000	confirmed	2015-10-18	2015/12/20		scrub typhus	county hospitals
female	34	11000000	probable	2015-10-23	2015/10/25		scrub typhus	county hospitals
female	60	11000000	confirmed	2015-10-17	2015/12/20		scrub typhus	county hospitals
male	62	11000000	confirmed	2015-10-25	2015/12/20		scrub typhus	county hospitals
male	79	11000000	confirmed	2015-10-31	2015/12/20		scrub typhus	county hospitals
female	63	11000000	confirmed	2015-11-04	2015/12/20		scrub typhus	county hospitals
male	32	11000000	confirmed	2015-11-08	2015/12/20		scrub typhus	county hospitals
male	39	11000000	confirmed	2015-11-06	2015/12/20		scrub typhus	county hospitals
female	58	11000000	probable	2015-10-30	2015/11/13		scrub typhus	county hospitals
male	70	11000000	confirmed	2016-10-06	2016/12/22		scrub typhus	county hospitals
female	37	11000000	probable	2016-10-10	2016/10/14		scrub typhus	county hospitals
male	61	11000000	confirmed	2016-10-06	2016/12/21		scrub typhus	county hospitals
female	57	11000000	probable	2016-10-08	2016/10/19		scrub typhus	county hospitals
male	57	11000000	probable	2016-10-13	2016/10/20		scrub typhus	county hospitals
male	73	11000000	confirmed	2016-09-22	2016/12/21		scrub typhus	county hospitals
male	56	11000000	probable	2016-10-17	2016/10/22		scrub typhus	county hospitals
male	46	11000000	confirmed	2016-10-17	2016/12/21		scrub typhus	county hospitals
female	54	11000000	confirmed	2016-10-25	2016/12/21		scrub typhus	county hospitals
female	50	11000000	confirmed	2016-10-28	2016/12/21		scrub typhus	county hospitals
female	76	11000000	probable	2016-10-24	2016/10/31		scrub typhus	county hospitals
male	72	11000000	confirmed	2016-10-23	2016/12/21		scrub typhus	county hospitals
female	66	11000000	confirmed	2016-10-15	2016/12/21		scrub typhus	county hospitals
male	48	11000000	confirmed	2016-10-26	2016/12/21		scrub typhus	county hospitals
male	62	11000000	probable	2016-11-01	2016/11/6		scrub typhus	county hospitals
male	75	11000000	probable	2016-10-26	2016/11/7		scrub typhus	county hospitals
female	53	11000000	probable	2016-11-01	2016/11/8		scrub typhus	county hospitals
male	60	11000000	confirmed	2012-10-05	2012/10/12		scrub typhus	county hospitals
male	70	11000000	confirmed	2013-10-25	2013/12/30		scrub typhus	county hospitals
male	61	11000000	confirmed	2013-11-01	2013/12/30		scrub typhus	county hospitals
male	57	11000000	confirmed	2014-10-07	2014/12/11		scrub typhus	county hospitals
female	52	11000000	confirmed	2014-10-21	2014/12/11		scrub typhus	county hospitals
male	63	11000000	probable	2015-10-07	2015/10/11		scrub typhus	county hospitals
male	62	11000000	probable	2015-10-11	2015/10/12		scrub typhus	county hospitals
male	69	11000000	confirmed	2015-10-02	2015/11/2		scrub typhus	county hospitals
male	58	11000000	probable	2009-10-13	2009/10/21		scrub typhus	county hospitals
female	53	11000000	confirmed	2010-10-20	2010/10/26		scrub typhus	county hospitals
male	59	11000000	probable	2011-09-30	2011/10/3		scrub typhus	county hospitals
male	55	11000000	confirmed	2012-11-12	2012/11/16		scrub typhus	county hospitals
female	81	11000000	confirmed	2013-09-19	2013/12/30		scrub typhus	county hospitals
female	62	11000000	confirmed	2014-10-11	2014/12/11		scrub typhus	county hospitals
female	52	11000000	confirmed	2014-10-11	2014/12/11		scrub typhus	county hospitals
female	44	11000000	probable	2014-10-06	2014/10/14		scrub typhus	county hospitals
female	55	11000000	confirmed	2014-10-18	2014/12/11		scrub typhus	county hospitals
male	54	11000000	confirmed	2014-10-26	2014/12/11		scrub typhus	county hospitals
female	65	11000000	confirmed	2015-10-20	2015/12/20		scrub typhus	county hospitals
female	84	11000000	confirmed	2015-10-29	2015/12/20		scrub typhus	county hospitals
male	43	11000000	confirmed	2015-10-23	2015/12/20		scrub typhus	county hospitals
female	71	11000000	confirmed	2016-10-01	2016/12/21		scrub typhus	county hospitals
male	63	11000000	confirmed	2016-10-04	2016/12/21		scrub typhus	county hospitals
male	51	11000000	probable	2016-10-09	2016/10/12		scrub typhus	county hospitals
male	25	11000000	probable	2016-10-05	2016/10/13		scrub typhus	county hospitals
female	51	11000000	confirmed	2016-10-13	2016/12/21		scrub typhus	county hospitals
male	86	11000000	confirmed	2016-10-28	2016/12/22		scrub typhus	county hospitals
female	53	11000000	probable	2016-10-31	2016/11/6		scrub typhus	county hospitals
male	58	11000000	probable	2016-11-03	2016/11/7		scrub typhus	county hospitals
female	45	11000000	probable	2016-11-01	2016/11/8		scrub typhus	county hospitals
male	72	11000000	probable	2016-11-07	2016/11/13		scrub typhus	county hospitals
male	64	11000000	confirmed	2016-10-28	2016/12/21		scrub typhus	county hospitals
female	61	11000000	probable	2010-10-19	2010/10/26		scrub typhus	county hospitals
female	49	11000000	confirmed	2010-10-27	2010/10/29		scrub typhus	county hospitals
male	52	11000000	confirmed	2010-11-16	2010/11/16		scrub typhus	county hospitals
male	55	11000000	confirmed	2011-10-10	2011/10/15		scrub typhus	county hospitals
male	61	11000000	confirmed	2011-10-08	2011/10/14		scrub typhus	county hospitals
female	60	11000000	probable	2011-11-06	2011/11/11		scrub typhus	county hospitals
female	69	11000000	confirmed	2012-10-03	2012/10/13		scrub typhus	county hospitals
female	50	11000000	confirmed	2012-10-04	2012/10/14		scrub typhus	county hospitals
male	37	11000000	confirmed	2012-10-21	2012/10/25		scrub typhus	county hospitals
male	40	11000000	probable	2013-10-11	2013/10/17		scrub typhus	county hospitals
female	29	11000000	confirmed	2013-10-21	2013/12/30		scrub typhus	county hospitals
male	46	11000000	confirmed	2013-10-19	2013/12/30		scrub typhus	county hospitals
male	64	11000000	confirmed	2013-10-20	2013/12/30		scrub typhus	county hospitals
male	49	11000000	confirmed	2013-10-23	2013/12/30		scrub typhus	county hospitals
female	52	11000000	probable	2013-11-04	2013/11/4		scrub typhus	county hospitals
female	45	11000000	confirmed	2014-10-07	2014/12/11		scrub typhus	county hospitals
male	60	11000000	confirmed	2014-10-07	2014/12/11		scrub typhus	county hospitals
male	70	11000000	confirmed	2014-10-08	2014/12/11		scrub typhus	county hospitals
male	61	11000000	confirmed	2014-10-02	2014/12/11		scrub typhus	county hospitals
female	61	11000000	confirmed	2014-10-09	2014/12/11		scrub typhus	county hospitals
male	48	11000000	probable	2014-10-19	2014/10/19		scrub typhus	county hospitals
male	48	11000000	confirmed	2014-10-22	2014/12/11		scrub typhus	county hospitals
female	70	11000000	confirmed	2015-09-27	2015/12/20		scrub typhus	county hospitals
female	60	11000000	confirmed	2015-10-04	2015/12/20		scrub typhus	county hospitals
male	56	11000000	confirmed	2015-09-28	2015/12/20		scrub typhus	county hospitals
female	69	11000000	probable	2015-09-30	2015/10/7		scrub typhus	county hospitals
female	55	11000000	confirmed	2015-10-08	2015/12/20		scrub typhus	county hospitals
female	44	11000000	confirmed	2015-10-14	2015/12/20		scrub typhus	county hospitals
female	57	11000000	confirmed	2015-10-18	2015/12/20		scrub typhus	county hospitals
male	48	11000000	probable	2016-10-05	2016/10/10		scrub typhus	county hospitals
female	44	11000000	probable	2016-10-05	2016/10/12		scrub typhus	county hospitals
female	57	11000000	probable	2016-10-10	2016/10/16		scrub typhus	county hospitals
male	62	11000000	probable	2016-10-14	2016/10/19		scrub typhus	county hospitals
male	78	11000000	confirmed	2016-10-18	2016/12/21		scrub typhus	county hospitals
male	70	11000000	confirmed	2016-10-19	2016/12/22		scrub typhus	county hospitals
male	44	11000000	confirmed	2016-10-25	2016/12/22		scrub typhus	county hospitals
female	47	11000000	confirmed	2016-10-21	2016/12/21		scrub typhus	county hospitals
female	32	11000000	probable	2016-11-01	2016/11/9		scrub typhus	county hospitals
male	46	11000000	probable	2016-11-03	2016/11/11		scrub typhus	county hospitals
female	62	11000000	confirmed	2014-10-11	2014/12/11		scrub typhus	county hospitals
male	61	11000000	confirmed	2014-10-10	2014/12/11		scrub typhus	county hospitals
female	46	11000000	probable	2009-10-11	2009/10/26		scrub typhus	county hospitals
male	57	11000000	confirmed	2010-10-27	2010/10/27		scrub typhus	county hospitals
male	43	11000000	confirmed	2010-10-09	2010/10/9		scrub typhus	county hospitals
male	55	11000000	confirmed	2010-11-07	2010/11/15		scrub typhus	county hospitals
male	54	11000000	confirmed	2011-10-02	2011/10/8		scrub typhus	county hospitals
female	51	11000000	confirmed	2011-10-16	2011/10/20		scrub typhus	county hospitals
male	37	11000000	confirmed	2011-10-14	2011/10/21		scrub typhus	county hospitals
male	31	11000000	confirmed	2011-10-23	2011/10/28		scrub typhus	county hospitals
male	74	11000000	confirmed	2011-10-29	2011/11/4		scrub typhus	county hospitals
male	59	11000000	confirmed	2012-10-11	2012/10/18		scrub typhus	county hospitals
male	52	11000000	confirmed	2013-10-15	2013/12/30		scrub typhus	county hospitals
male	50	11000000	probable	2013-10-17	2013/10/21		scrub typhus	county hospitals
female	46	11000000	confirmed	2013-10-18	2013/12/30		scrub typhus	county hospitals
male	71	11000000	confirmed	2013-10-17	2013/12/30		scrub typhus	county hospitals
female	60	11000000	probable	2013-10-14	2013/10/29		scrub typhus	county hospitals
male	62	11000000	confirmed	2013-10-23	2013/12/30		scrub typhus	county hospitals
male	48	11000000	confirmed	2013-10-28	2013/12/30		scrub typhus	county hospitals
female	60	11000000	confirmed	2013-10-29	2013/12/30		scrub typhus	county hospitals
female	54	11000000	confirmed	2014-09-23	2014/12/11		scrub typhus	county hospitals
female	49	11000000	confirmed	2014-10-01	2014/12/11		scrub typhus	county hospitals
male	58	11000000	confirmed	2014-10-08	2014/12/11		scrub typhus	county hospitals
male	71	11000000	confirmed	2014-10-11	2014/12/11		scrub typhus	county hospitals
male	68	11000000	probable	2014-10-06	2014/10/20		scrub typhus	county hospitals
male	35	11000000	probable	2015-09-18	2015/9/20		scrub typhus	county hospitals
male	56	11000000	confirmed	2015-10-04	2015/12/20		scrub typhus	county hospitals
female	48	11000000	confirmed	2015-10-10	2015/12/20		scrub typhus	county hospitals
female	49	11000000	confirmed	2015-10-17	2015/12/20		scrub typhus	county hospitals
female	53	11000000	confirmed	2015-10-13	2015/12/20		scrub typhus	county hospitals
male	60	11000000	confirmed	2015-10-18	2015/12/20		scrub typhus	county hospitals
female	71	11000000	confirmed	2015-10-17	2015/12/20		scrub typhus	county hospitals
female	51	11000000	confirmed	2015-10-21	2015/12/20		scrub typhus	county hospitals
male	55	11000000	confirmed	2015-10-16	2015/12/20		scrub typhus	county hospitals
male	69	11000000	probable	2015-10-22	2015/10/29		scrub typhus	county hospitals
male	54	11000000	confirmed	2015-10-26	2015/12/20		scrub typhus	county hospitals
male	56	11000000	probable	2016-10-12	2016/10/14		scrub typhus	county hospitals
female	75	11000000	probable	2016-10-10	2016/10/16		scrub typhus	county hospitals
female	30	11000000	confirmed	2016-10-12	2016/12/22		scrub typhus	county hospitals
male	36	11000000	confirmed	2016-10-16	2016/12/22		scrub typhus	county hospitals
female	23	11000000	probable	2016-10-29	2016/11/1		scrub typhus	county hospitals
female	59	11000000	confirmed	2016-11-01	2016/12/21		scrub typhus	county hospitals
female	31	11000000	probable	2016-11-01	2016/11/6		scrub typhus	county hospitals
female	54	11000000	confirmed	2016-11-02	2016/12/21		scrub typhus	county hospitals
male	58	11000000	confirmed	2015-10-01	2015/12/1		scrub typhus	county hospitals
male	77	11000000	probable	2016-10-31	2016/10/31		scrub typhus	county hospitals
female	57	11000000	probable	2016-11-04	2016/11/4		scrub typhus	county hospitals
male	67	11000000	confirmed	2015-10-21	2015/12/20		scrub typhus	county hospitals
male	59	11000000	confirmed	2009-10-12	2009/10/12		scrub typhus	county hospitals
female	50	11000000	confirmed	2011-10-21	2011/10/25		scrub typhus	county hospitals
male	66	11000000	confirmed	2014-10-01	2014/12/11		scrub typhus	county hospitals
male	50	11000000	confirmed	2014-10-11	2014/12/11		scrub typhus	county hospitals
female	54	11000000	confirmed	2015-10-19	2015/12/20		scrub typhus	county hospitals
male	50	11000000	probable	2016-10-12	2016/10/20		scrub typhus	county hospitals
male	70	11000000	confirmed	2012-10-15	2012/10/16		scrub typhus	county hospitals
female	56	11000000	confirmed	2011-10-19	2011/10/24		scrub typhus	county hospitals
male	60	11000000	confirmed	2011-10-16	2011/10/26		scrub typhus	county hospitals
male	52	11000000	probable	2011-11-11	2011/11/14		scrub typhus	county hospitals
female	62	11000000	confirmed	2012-10-10	2012/10/12		scrub typhus	county hospitals
female	55	11000000	confirmed	2012-10-18	2012/10/22		scrub typhus	county hospitals
female	48	11000000	confirmed	2012-10-12	2012/10/24		scrub typhus	county hospitals
male	47	11000000	confirmed	2012-10-24	2012/10/25		scrub typhus	county hospitals
male	70	11000000	confirmed	2012-10-22	2012/10/27		scrub typhus	county hospitals
male	57	11000000	confirmed	2013-10-01	2013/12/30		scrub typhus	county hospitals
male	19	11000000	confirmed	2013-10-19	2013/12/30		scrub typhus	county hospitals
male	59	11000000	confirmed	2013-10-21	2013/12/30		scrub typhus	county hospitals
female	20	11000000	confirmed	2013-10-25	2013/12/30		scrub typhus	county hospitals
female	57	11000000	probable	2013-10-29	2013/11/3		scrub typhus	county hospitals
male	57	11000000	confirmed	2013-10-13	2013/12/30		scrub typhus	county hospitals
female	43	11000000	probable	2014-10-05	2014/10/7		scrub typhus	county hospitals
female	54	11000000	probable	2014-10-08	2014/10/10		scrub typhus	county hospitals
female	59	11000000	confirmed	2014-09-30	2014/12/11		scrub typhus	county hospitals
male	81	11000000	confirmed	2014-10-03	2014/12/11		scrub typhus	county hospitals
female	75	11000000	probable	2014-10-09	2014/10/16		scrub typhus	county hospitals
male	23	11000000	confirmed	2014-10-17	2014/12/11		scrub typhus	county hospitals
male	42	11000000	confirmed	2014-10-19	2014/12/11		scrub typhus	county hospitals
male	26	11000000	confirmed	2014-10-23	2014/12/11		scrub typhus	county hospitals
male	60	11000000	probable	2014-10-16	2014/10/29		scrub typhus	county hospitals
female	58	11000000	confirmed	2014-11-04	2014/12/31		scrub typhus	county hospitals
female	69	11000000	confirmed	2015-10-06	2015/12/20		scrub typhus	county hospitals
male	32	11000000	confirmed	2015-10-16	2015/12/20		scrub typhus	county hospitals
male	54	11000000	confirmed	2015-10-18	2015/12/20		scrub typhus	county hospitals
female	54	11000000	confirmed	2015-10-10	2015/12/20		scrub typhus	county hospitals
female	48	11000000	confirmed	2015-10-29	2015/12/20		scrub typhus	county hospitals
female	49	11000000	confirmed	2015-10-29	2015/12/20		scrub typhus	county hospitals
male	74	11000000	confirmed	2015-11-09	2015/12/20		scrub typhus	county hospitals
male	64	11000000	probable	2016-10-15	2016/10/19		scrub typhus	county hospitals
male	67	11000000	probable	2016-09-30	2016/10/24		scrub typhus	county hospitals
male	66	11000000	probable	2016-10-23	2016/11/6		scrub typhus	county hospitals
female	61	11000000	probable	2016-11-06	2016/11/13		scrub typhus	county hospitals
male	58	11000000	confirmed	2011-10-22	2011/10/30		scrub typhus	county hospitals
male	77	11000000	confirmed	2011-11-01	2011/11/4		scrub typhus	county hospitals
male	46	11000000	confirmed	2013-10-25	2013/12/30		scrub typhus	county hospitals
female	56	11000000	confirmed	2014-10-06	2014/12/11		scrub typhus	county hospitals
male	59	11000000	confirmed	2014-10-16	2014/12/11		scrub typhus	county hospitals
female	54	11000000	confirmed	2014-10-08	2014/12/11		scrub typhus	county hospitals
male	48	11000000	confirmed	2014-10-23	2014/10/27		scrub typhus	county hospitals
male	45	11000000	confirmed	2014-11-06	2014/12/31		scrub typhus	county hospitals
female	56	11000000	confirmed	2015-11-01	2015/12/1		scrub typhus	county hospitals
female	58	11000000	probable	2016-10-18	2016/10/21		scrub typhus	county hospitals
female	43	11000000	confirmed	2011-10-21	2011/10/25		scrub typhus	county hospitals
female	33	11000000	confirmed	2011-10-19	2011/10/26		scrub typhus	county hospitals
male	66	11000000	confirmed	2012-10-17	2012/10/24		scrub typhus	county hospitals
male	58	11000000	confirmed	2013-10-22	2013/12/30		scrub typhus	county hospitals
male	39	11000000	probable	2013-10-30	2013/10/31		scrub typhus	county hospitals
female	47	11000000	probable	2013-11-04	2013/11/8		scrub typhus	county hospitals
female	60	11000000	confirmed	2014-10-15	2014/12/11		scrub typhus	county hospitals
female	69	11000000	confirmed	2014-10-13	2014/12/11		scrub typhus	county hospitals
female	61	11000000	confirmed	2014-10-24	2014/12/11		scrub typhus	county hospitals
female	42	11000000	probable	2015-10-03	2015/10/5		scrub typhus	county hospitals
male	62	11000000	confirmed	2015-10-11	2015/12/20		scrub typhus	county hospitals
female	62	11000000	confirmed	2015-10-20	2015/12/20		scrub typhus	county hospitals
female	60	11000000	probable	2015-10-15	2015/10/25		scrub typhus	county hospitals
female	70	11000000	probable	2016-10-05	2016/10/11		scrub typhus	county hospitals
male	48	11000000	probable	2016-10-16	2016/10/18		scrub typhus	county hospitals
female	60	11000000	probable	2016-10-14	2016/10/19		scrub typhus	county hospitals
female	54	11000000	confirmed	2016-10-28	2016/12/21		scrub typhus	county hospitals
male	61	11000000	probable	2016-10-31	2016/11/6		scrub typhus	county hospitals
male	56	11000000	probable	2016-11-03	2016/11/9		scrub typhus	county hospitals
female	34	11000000	confirmed	2015-10-10	2015/10/13		scrub typhus	county hospitals
male	33	11000000	confirmed	2016-10-06	2016/10/21		scrub typhus	city hospitals
male	33	11000000	probable	2013-07-06	2013/8/2		scrub typhus	city hospitals
male	69	11000000	probable	2011-08-14	2011/9/5		scrub typhus	city hospitals
male	42	12000000	probable	2016-10-13	2016/10/21		scrub typhus	city hospitals
female	26	12000000	confirmed	2006-05-03	2006/5/18		scrub typhus	city hospitals
female	21	12000000	confirmed	2007-10-19	2007/10/31		scrub typhus	city hospitals
male	13	12000000	confirmed	2007-10-23	2007/11/1		scrub typhus	city hospitals
female	56	12000000	confirmed	2007-10-15	2007/10/31		scrub typhus	city hospitals
male	20	12000000	probable	2013-04-16	2013/4/16		scrub typhus	city hospitals
female	55	12000000	confirmed	2007-10-01	2007/10/31		scrub typhus	city hospitals
female	41	12000000	probable	2015-10-30	2015/10/31		scrub typhus	city hospitals
female	26	12000000	probable	2012-10-15	2012/10/19		scrub typhus	primary medical centers
male	56	12000000	probable	2014-06-15	2014/6/18		scrub typhus	city hospitals
female	44	12000000	probable	2014-09-30	2014/10/11		scrub typhus	county hospitals
female	57	12000000	probable	2012-07-01	2012/7/7		scrub typhus	city hospitals
female	27	12000000	probable	2013-10-24	2013/10/24		scrub typhus	city hospitals
female	55	12000000	probable	2013-10-21	2013/11/1		scrub typhus	city hospitals
male	63	12000000	probable	2013-11-03	2013/11/6		scrub typhus	city hospitals
female	83	12000000	confirmed	2013-11-01	2013/11/7		scrub typhus	city hospitals
female	51	12000000	probable	2013-10-22	2013/10/22		scrub typhus	city hospitals
female	59	12000000	probable	2013-10-12	2013/10/28		scrub typhus	city hospitals
female	0	12000000	probable	2014-10-20	2014/10/21		scrub typhus	city hospitals
female	75	12000000	probable	2014-10-13	2014/10/21		scrub typhus	city hospitals
female	65	12000000	probable	2011-10-12	2011/10/18		scrub typhus	city hospitals
male	77	12000000	probable	2011-10-02	2011/10/6		scrub typhus	city hospitals
male	58	12000000	probable	2014-10-22	2014/10/26		scrub typhus	city hospitals
male	2	12000000	probable	2009-10-17	2009/10/21		scrub typhus	city hospitals
male	65	12000000	probable	2013-10-12	2013/10/18		scrub typhus	city hospitals
female	51	12000000	probable	2013-10-26	2013/11/2		scrub typhus	city hospitals
male	29	12000000	probable	2013-11-03	2013/11/7		scrub typhus	city hospitals
male	65	12000000	probable	2013-11-07	2013/11/7		scrub typhus	city hospitals
female	49	12000000	probable	2013-10-23	2013/10/23		scrub typhus	city hospitals
female	80	12000000	probable	2013-11-01	2013/11/3		scrub typhus	city hospitals
female	73	12000000	probable	2013-11-02	2013/11/7		scrub typhus	city hospitals
male	49	12000000	probable	2011-10-16	2011/10/21		scrub typhus	city hospitals
female	19	13000000	probable	2015-09-22	2015/10/28		scrub typhus	city hospitals
male	11	13000000	confirmed	2006-10-19	2006/10/30		scrub typhus	city hospitals
male	72	13000000	probable	2012-01-10	2012/1/20		scrub typhus	county hospitals
male	61	13000000	confirmed	2007-03-05	2007/3/9		scrub typhus	city hospitals
male	54	13000000	probable	2010-10-18	2010/11/9		scrub typhus	city hospitals
male	60	13000000	confirmed	2015-09-24	2015/9/24		scrub typhus	city hospitals
female	43	13000000	probable	2015-10-21	2015/10/28		scrub typhus	county hospitals
male	60	13000000	probable	2009-10-23	2009/10/31		scrub typhus	county hospitals
female	29	13000000	confirmed	2014-10-04	2014/12/11		scrub typhus	county hospitals
female	42	13000000	confirmed	2014-10-22	2014/12/11		scrub typhus	county hospitals
male	42	13000000	probable	2012-06-17	2012/6/17		scrub typhus	city hospitals
male	54	14000000	probable	2012-07-24	2012/7/28		scrub typhus	city hospitals
male	35	14000000	probable	2012-05-03	2012/5/16		scrub typhus	city hospitals
female	50	14000000	probable	2012-09-14	2012/9/25		scrub typhus	county hospitals
male	44	14000000	probable	2009-11-20	2009/11/25		scrub typhus	county hospitals
female	66	14000000	probable	2010-10-13	2010/10/25		scrub typhus	county hospitals
female	65	14000000	probable	2012-05-20	2012/5/31		scrub typhus	city hospitals
male	20	15000000	probable	2012-05-14	2012/5/21		scrub typhus	county hospitals
female	47	15000000	probable	2013-06-01	2013/6/9		scrub typhus	county hospitals
female	55	15000000	probable	2013-10-01	2013/10/8		scrub typhus	county hospitals
male	6	15000000	probable	2013-10-01	2013/10/8		scrub typhus	county hospitals
female	68	15000000	probable	2014-04-03	2014/4/8		scrub typhus	county hospitals
female	45	15000000	probable	2016-09-28	2016/10/11		scrub typhus	city hospitals
male	37	15000000	probable	2010-05-17	2010/5/25		scrub typhus	city hospitals
male	63	21000000	confirmed	2006-12-05	2006/12/17		scrub typhus	county hospitals
male	17	21000000	probable	2016-06-14	2016/6/17		scrub typhus	county hospitals
male	66	21000000	probable	2012-11-05	2012/11/16		scrub typhus	county hospitals
male	78	21000000	confirmed	2006-10-15	2006/10/26		scrub typhus	county hospitals
female	45	21000000	confirmed	2006-10-25	2006/11/3		scrub typhus	county hospitals
female	56	21000000	confirmed	2006-10-14	2006/10/23		scrub typhus	county hospitals
female	44	21000000	confirmed	2006-10-10	2006/10/25		scrub typhus	county hospitals
male	48	21000000	confirmed	2006-10-08	2006/10/25		scrub typhus	county hospitals
male	52	21000000	confirmed	2006-10-18	2006/10/25		scrub typhus	county hospitals
female	69	21000000	confirmed	2006-10-14	2006/10/31		scrub typhus	county hospitals
male	61	21000000	confirmed	2006-11-02	2006/11/6		scrub typhus	county hospitals
female	58	21000000	confirmed	2006-11-01	2006/11/7		scrub typhus	county hospitals
female	59	21000000	confirmed	2006-10-23	2006/11/7		scrub typhus	county hospitals
female	65	21000000	confirmed	2006-11-20	2006/11/29		scrub typhus	county hospitals
male	61	21000000	confirmed	2007-09-21	2007/10/8		scrub typhus	county hospitals
female	40	21000000	probable	2015-10-16	2015/10/21		scrub typhus	county hospitals
female	63	21000000	probable	2016-10-13	2016/10/24		scrub typhus	county hospitals
male	51	21000000	probable	2015-10-29	2015/11/3		scrub typhus	county hospitals
male	57	21000000	confirmed	2006-10-17	2006/10/29		scrub typhus	county hospitals
female	55	21000000	probable	2007-10-30	2007/11/5		scrub typhus	primary medical centers
female	60	21000000	probable	2008-10-29	2008/11/6		scrub typhus	primary medical centers
male	47	21000000	probable	2008-10-28	2008/11/7		scrub typhus	primary medical centers
male	10	21000000	confirmed	2006-10-17	2006/10/27		scrub typhus	county hospitals
female	61	21000000	probable	2016-10-23	2016/11/9		scrub typhus	county hospitals
female	51	21000000	probable	2008-10-25	2008/11/8		scrub typhus	primary medical centers
male	68	21000000	probable	2009-10-08	2009/10/20		scrub typhus	county hospitals
female	57	21000000	probable	2009-11-05	2009/11/19		scrub typhus	county hospitals
male	52	21000000	confirmed	2006-11-10	2006/11/21		scrub typhus	county hospitals
male	62	21000000	confirmed	2006-11-12	2006/11/24		scrub typhus	county hospitals
female	52	21000000	probable	2014-10-15	2014/10/26		scrub typhus	county hospitals
male	43	21000000	probable	2008-10-30	2008/11/6		scrub typhus	county hospitals
female	59	21000000	confirmed	2006-10-18	2006/10/23		scrub typhus	county hospitals
female	57	21000000	confirmed	2007-07-24	2007/8/5		scrub typhus	county hospitals
male	55	21000000	confirmed	2006-09-28	2006/10/18		scrub typhus	county hospitals
female	40	21000000	probable	2006-10-10	2006/10/24		scrub typhus	county hospitals
female	40	21000000	confirmed	2006-10-29	2006/11/7		scrub typhus	county hospitals
female	55	21000000	confirmed	2006-10-17	2006/10/25		scrub typhus	county hospitals
male	42	21000000	confirmed	2006-11-14	2006/11/21		scrub typhus	county hospitals
male	37	21000000	confirmed	2006-11-19	2006/11/27		scrub typhus	county hospitals
female	58	21000000	probable	2009-07-16	2009/8/9		scrub typhus	county hospitals
female	73	21000000	confirmed	2006-10-06	2006/10/24		scrub typhus	county hospitals
male	38	21000000	confirmed	2006-11-10	2006/11/15		scrub typhus	county hospitals
female	64	21000000	probable	2016-10-10	2016/10/24		scrub typhus	county hospitals
female	37	21000000	confirmed	2006-11-06	2006/11/27		scrub typhus	county hospitals
female	57	21000000	confirmed	2007-10-02	2007/10/21		scrub typhus	county hospitals
female	61	21000000	confirmed	2007-10-16	2007/10/25		scrub typhus	county hospitals
female	66	21000000	confirmed	2007-10-23	2007/11/1		scrub typhus	county hospitals
female	65	21000000	confirmed	2007-10-18	2007/11/1		scrub typhus	county hospitals
male	48	21000000	confirmed	2007-10-22	2007/11/1		scrub typhus	county hospitals
female	62	21000000	probable	2009-10-09	2009/10/18		scrub typhus	county hospitals
female	57	21000000	confirmed	2006-10-20	2006/10/25		scrub typhus	county hospitals
female	60	21000000	confirmed	2006-11-01	2006/11/8		scrub typhus	county hospitals
female	74	21000000	probable	2007-10-26	2007/11/2		scrub typhus	county hospitals
female	25	21000000	confirmed	2007-11-02	2007/11/7		scrub typhus	county hospitals
female	59	21000000	probable	2007-11-04	2007/11/12		scrub typhus	county hospitals
male	34	21000000	probable	2015-04-03	2015/4/5		scrub typhus	city hospitals
female	42	21000000	confirmed	2006-10-28	2006/11/2		scrub typhus	county hospitals
female	58	22000000	probable	2008-05-28	2008/5/31		scrub typhus	county hospitals
male	24	22000000	probable	2014-11-12	2014/11/12		scrub typhus	city hospitals
male	52	22000000	probable	2015-03-23	2015/4/15		scrub typhus	city hospitals
female	52	22000000	confirmed	2007-08-10	2007/8/19		scrub typhus	county hospitals
female	82	22000000	probable	2016-06-08	2016/6/11		scrub typhus	city hospitals
female	62	23000000	probable	2014-05-10	2014/5/10		scrub typhus	city hospitals
male	75	23000000	probable	2014-04-20	2014/5/1		scrub typhus	county hospitals
male	71	23000000	probable	2014-04-20	2014/4/25		scrub typhus	county hospitals
male	58	23000000	probable	2012-05-10	2012/5/23		scrub typhus	county hospitals
female	56	23000000	confirmed	2014-04-25	2014/5/3		scrub typhus	county hospitals
male	4	23000000	probable	2014-05-10	2014/5/13		scrub typhus	county hospitals
female	63	23000000	probable	2014-05-08	2014/5/13		scrub typhus	county hospitals
female	40	23000000	probable	2014-05-14	2014/5/22		scrub typhus	county hospitals
female	59	23000000	probable	2015-04-30	2015/5/19		scrub typhus	county hospitals
male	56	23000000	probable	2015-06-04	2015/6/17		scrub typhus	county hospitals
female	76	23000000	probable	2016-05-13	2016/5/18		scrub typhus	county hospitals
female	73	23000000	probable	2016-06-01	2016/6/5		scrub typhus	county hospitals
female	33	23000000	probable	2012-05-24	2012/5/29		scrub typhus	county hospitals
male	48	23000000	probable	2012-05-10	2012/5/17		scrub typhus	county hospitals
female	77	23000000	probable	2015-05-11	2015/5/16		scrub typhus	county hospitals
female	64	23000000	probable	2013-05-25	2013/6/1		scrub typhus	county hospitals
male	4	23000000	probable	2014-04-08	2014/4/10		scrub typhus	county hospitals
male	71	23000000	probable	2015-05-25	2015/6/3		scrub typhus	county hospitals
female	39	23000000	probable	2016-05-25	2016/7/5		scrub typhus	county hospitals
female	72	23000000	probable	2015-05-11	2015/5/16		scrub typhus	county hospitals
male	56	23000000	probable	2015-05-12	2015/5/21		scrub typhus	county hospitals
male	46	23000000	probable	2014-05-07	2014/5/14		scrub typhus	county hospitals
female	70	23000000	probable	2010-06-03	2010/6/10		scrub typhus	county hospitals
female	43	23000000	probable	2014-10-04	2014/10/10		scrub typhus	primary medical centers
male	60	31000000	probable	2015-11-24	2015/11/27		scrub typhus	county hospitals
male	66	32000000	probable	2013-11-08	2013/11/13		scrub typhus	city hospitals
male	27	32000000	probable	2012-11-07	2012/11/14		scrub typhus	city hospitals
female	20	32000000	probable	2011-01-14	2011/1/27		scrub typhus	city hospitals
male	65	32000000	probable	2015-11-26	2015/11/30		scrub typhus	city hospitals
female	59	32000000	probable	2013-11-11	2013/12/6		scrub typhus	city hospitals
male	29	32000000	probable	2014-10-17	2014/11/1		scrub typhus	city hospitals
male	29	32000000	probable	2015-12-01	2015/12/3		scrub typhus	city hospitals
female	70	32000000	probable	2014-11-14	2014/11/20		scrub typhus	city hospitals
female	52	32000000	probable	2015-10-19	2015/10/26		scrub typhus	city hospitals
male	67	32000000	probable	2016-11-18	2016/11/21		scrub typhus	city hospitals
male	79	32000000	probable	2015-10-26	2015/11/9		scrub typhus	city hospitals
male	37	32000000	probable	2015-11-29	2015/11/30		scrub typhus	city hospitals
male	67	32000000	probable	2011-11-10	2011/11/18		scrub typhus	city hospitals
female	62	32000000	probable	2012-11-04	2012/11/16		scrub typhus	city hospitals
female	45	32000000	probable	2012-11-07	2012/11/13		scrub typhus	city hospitals
male	57	32000000	probable	2014-11-02	2014/11/4		scrub typhus	city hospitals
male	68	32000000	probable	2013-11-06	2013/11/11		scrub typhus	city hospitals
male	52	32000000	probable	2015-10-19	2015/10/20		scrub typhus	city hospitals
male	54	32000000	probable	2015-11-16	2015/11/18		scrub typhus	city hospitals
male	34	32000000	confirmed	2011-11-16	2011/11/22		scrub typhus	city hospitals
male	57	32000000	probable	2011-12-03	2011/12/14		scrub typhus	city hospitals
male	49	32000000	probable	2012-11-03	2012/11/8		scrub typhus	city hospitals
male	37	32000000	probable	2014-10-18	2014/10/28		scrub typhus	city hospitals
male	62	32000000	probable	2015-10-30	2015/11/10		scrub typhus	city hospitals
female	55	32000000	probable	2016-10-20	2016/10/26		scrub typhus	city hospitals
male	69	32000000	probable	2016-10-28	2016/11/3		scrub typhus	city hospitals
male	43	32000000	probable	2015-10-24	2015/10/26		scrub typhus	city hospitals
male	68	32000000	probable	2016-07-22	2016/8/11		scrub typhus	city hospitals
male	68	32000000	probable	2015-11-17	2015/11/25		scrub typhus	city hospitals
male	40	32000000	probable	2015-10-27	2015/10/28		scrub typhus	city hospitals
male	28	32000000	probable	2012-10-04	2012/10/18		scrub typhus	city hospitals
male	60	32000000	probable	2015-11-16	2015/11/30		scrub typhus	city hospitals
female	70	32000000	probable	2015-11-07	2015/11/12		scrub typhus	city hospitals
male	27	32000000	probable	2014-10-11	2014/10/28		scrub typhus	city hospitals
male	63	32000000	probable	2014-10-13	2014/10/28		scrub typhus	city hospitals
female	58	32000000	probable	2015-10-19	2015/10/28		scrub typhus	city hospitals
male	56	32000000	probable	2016-11-01	2016/11/18		scrub typhus	city hospitals
female	47	32000000	probable	2012-11-15	2012/11/27		scrub typhus	city hospitals
male	70	32000000	probable	2011-11-25	2011/11/30		scrub typhus	city hospitals
male	65	32000000	probable	2010-11-08	2010/11/17		scrub typhus	city hospitals
male	36	32000000	probable	2011-11-07	2011/11/22		scrub typhus	city hospitals
female	50	32000000	probable	2011-11-10	2011/11/24		scrub typhus	city hospitals
male	44	32000000	probable	2015-11-23	2015/11/24		scrub typhus	city hospitals
male	40	32000000	probable	2012-11-06	2012/11/19		scrub typhus	city hospitals
female	52	32000000	probable	2014-10-28	2014/10/28		scrub typhus	city hospitals
male	44	32000000	probable	2013-11-25	2013/11/25		scrub typhus	city hospitals
male	61	32000000	probable	2015-11-11	2015/11/21		scrub typhus	city hospitals
male	33	32000000	probable	2015-10-12	2015/10/24		scrub typhus	city hospitals
male	70	32000000	probable	2016-10-02	2016/10/4		scrub typhus	county hospitals
male	39	32000000	probable	2012-11-26	2012/12/2		scrub typhus	city hospitals
female	30	32000000	probable	2016-11-06	2016/11/21		scrub typhus	city hospitals
male	69	32000000	probable	2015-11-08	2015/11/19		scrub typhus	county hospitals
female	51	32000000	probable	2013-11-09	2013/11/26		scrub typhus	city hospitals
male	43	32000000	probable	2014-11-05	2014/11/18		scrub typhus	city hospitals
male	40	32000000	probable	2014-10-18	2014/10/21		scrub typhus	county hospitals
female	70	32000000	probable	2015-11-15	2015/11/22		scrub typhus	county hospitals
female	44	32000000	probable	2011-11-17	2011/11/23		scrub typhus	city hospitals
female	25	32000000	probable	2011-11-25	2011/11/29		scrub typhus	city hospitals
male	40	32000000	probable	2012-11-23	2012/12/6		scrub typhus	city hospitals
male	62	32000000	probable	2015-11-11	2015/11/20		scrub typhus	city hospitals
female	6	32000000	probable	2013-11-05	2013/11/5		scrub typhus	city hospitals
female	54	32000000	probable	2016-10-19	2016/10/24		scrub typhus	city hospitals
male	31	32000000	probable	2015-11-07	2015/11/22		scrub typhus	city hospitals
female	23	32000000	probable	2014-11-20	2014/11/24		scrub typhus	city hospitals
female	56	32000000	probable	2015-11-10	2015/11/23		scrub typhus	city hospitals
female	56	32000000	probable	2013-11-19	2013/11/19		scrub typhus	city hospitals
male	45	32000000	probable	2013-11-23	2013/11/27		scrub typhus	city hospitals
female	53	32000000	probable	2013-11-27	2013/11/27		scrub typhus	city hospitals
male	19	32000000	probable	2013-11-29	2013/12/1		scrub typhus	city hospitals
male	70	32000000	probable	2008-10-28	2008/11/11		scrub typhus	county hospitals
male	64	32000000	probable	2015-12-04	2015/12/4		scrub typhus	city hospitals
male	60	32000000	probable	2015-11-11	2015/11/25		scrub typhus	city hospitals
female	43	32000000	probable	2008-11-03	2008/11/11		scrub typhus	county hospitals
male	45	32000000	probable	2013-12-01	2013/12/19		scrub typhus	county hospitals
male	43	32000000	probable	2012-11-25	2012/12/10		scrub typhus	city hospitals
female	77	32000000	probable	2013-11-18	2013/11/23		scrub typhus	city hospitals
male	64	32000000	confirmed	2016-12-02	2016/12/16		scrub typhus	city hospitals
male	46	32000000	probable	2012-11-03	2012/11/13		scrub typhus	city hospitals
male	58	32000000	probable	2014-11-20	2014/11/28		scrub typhus	city hospitals
female	59	32000000	probable	2011-11-14	2011/12/3		scrub typhus	county hospitals
male	61	32000000	probable	2014-11-04	2014/12/1		scrub typhus	county hospitals
female	71	32000000	confirmed	2012-11-09	2012/11/12		scrub typhus	city hospitals
female	67	32000000	probable	2014-10-19	2014/10/30		scrub typhus	county hospitals
female	66	32000000	probable	2015-11-26	2015/12/1		scrub typhus	county hospitals
male	61	32000000	probable	2016-11-09	2016/11/11		scrub typhus	county hospitals
male	60	32000000	probable	2012-11-06	2012/11/16		scrub typhus	city hospitals
female	46	32000000	probable	2008-11-04	2008/11/11		scrub typhus	county hospitals
female	39	32000000	probable	2014-10-15	2014/10/21		scrub typhus	county hospitals
female	71	32000000	probable	2015-11-25	2015/12/1		scrub typhus	county hospitals
male	67	32000000	probable	2012-10-22	2012/10/29		scrub typhus	city hospitals
female	56	32000000	probable	2013-10-18	2013/11/1		scrub typhus	city hospitals
male	64	32000000	probable	2014-10-04	2014/10/22		scrub typhus	city hospitals
female	70	32000000	probable	2015-10-07	2015/10/27		scrub typhus	city hospitals
female	46	32000000	probable	2015-11-13	2015/11/26		scrub typhus	city hospitals
male	59	32000000	probable	2015-11-02	2015/11/23		scrub typhus	city hospitals
female	63	32000000	probable	2016-10-27	2016/11/9		scrub typhus	city hospitals
female	78	32000000	probable	2015-11-01	2015/11/11		scrub typhus	city hospitals
male	57	32000000	probable	2013-11-02	2013/11/10		scrub typhus	city hospitals
male	66	32000000	probable	2016-10-24	2016/10/31		scrub typhus	city hospitals
female	64	32000000	probable	2013-11-06	2013/11/21		scrub typhus	city hospitals
male	53	32000000	probable	2015-10-26	2015/11/5		scrub typhus	city hospitals
male	54	32000000	probable	2009-12-09	2010/1/13		scrub typhus	county hospitals
male	56	32000000	probable	2014-10-19	2014/10/26		scrub typhus	city hospitals
male	81	32000000	probable	2014-10-26	2014/11/4		scrub typhus	city hospitals
male	40	32000000	probable	2015-10-20	2015/10/30		scrub typhus	city hospitals
female	55	32000000	probable	2014-11-04	2014/11/11		scrub typhus	city hospitals
female	27	32000000	probable	2015-10-16	2015/10/26		scrub typhus	county hospitals
male	66	32000000	probable	2015-10-30	2015/11/4		scrub typhus	city hospitals
male	65	32000000	probable	2013-11-12	2013/11/26		scrub typhus	city hospitals
female	3	32000000	probable	2007-10-02	2007/10/4		scrub typhus	city hospitals
male	10	32000000	probable	2014-05-25	2014/5/26		scrub typhus	county hospitals
male	61	32000000	probable	2014-12-01	2014/12/2		scrub typhus	city hospitals
male	61	32000000	probable	2015-11-14	2015/11/30		scrub typhus	city hospitals
male	59	32000000	probable	2015-11-08	2015/11/25		scrub typhus	city hospitals
female	43	32000000	confirmed	2012-05-26	2012/6/6		scrub typhus	city hospitals
male	48	32000000	probable	2015-10-31	2015/11/12		scrub typhus	city hospitals
female	63	32000000	probable	2015-11-30	2015/11/30		scrub typhus	city hospitals
female	65	32000000	probable	2015-11-21	2015/11/30		scrub typhus	city hospitals
male	67	32000000	probable	2012-12-01	2012/12/7		scrub typhus	city hospitals
male	60	32000000	probable	2015-11-11	2015/11/20		scrub typhus	city hospitals
male	50	32000000	confirmed	2008-11-22	2008/12/4		scrub typhus	county hospitals
male	45	32000000	probable	2013-10-27	2013/11/1		scrub typhus	county hospitals
female	58	32000000	probable	2013-11-15	2013/11/20		scrub typhus	county hospitals
female	63	32000000	probable	2013-11-29	2013/12/1		scrub typhus	county hospitals
male	63	32000000	probable	2013-10-21	2013/11/1		scrub typhus	county hospitals
male	54	32000000	probable	2015-11-03	2015/11/9		scrub typhus	city hospitals
female	50	32000000	probable	2016-10-26	2016/11/4		scrub typhus	city hospitals
male	61	32000000	probable	2016-09-26	2016/10/7		scrub typhus	city hospitals
male	40	32000000	probable	2015-05-06	2015/5/20		scrub typhus	city hospitals
male	36	32000000	probable	2013-11-22	2013/12/13		scrub typhus	city hospitals
female	44	32000000	probable	2015-10-24	2015/11/11		scrub typhus	city hospitals
female	58	32000000	probable	2015-10-17	2015/12/7		scrub typhus	city hospitals
male	65	32000000	probable	2016-10-28	2016/11/14		scrub typhus	city hospitals
female	53	32000000	probable	2015-11-14	2015/11/20		scrub typhus	city hospitals
male	13	32000000	probable	2016-11-04	2016/11/11		scrub typhus	city hospitals
male	73	32000000	confirmed	2016-11-01	2016/11/7		scrub typhus	city hospitals
male	61	32000000	probable	2015-10-31	2015/11/5		scrub typhus	city hospitals
male	72	32000000	probable	2015-11-28	2015/11/29		scrub typhus	county hospitals
male	65	32000000	probable	2016-11-04	2016/11/9		scrub typhus	county hospitals
male	80	32000000	probable	2016-11-11	2016/11/11		scrub typhus	city hospitals
female	47	32000000	probable	2016-11-09	2016/11/9		scrub typhus	county hospitals
male	61	32000000	probable	2015-11-13	2015/11/16		scrub typhus	county hospitals
male	64	32000000	probable	2015-11-19	2015/11/20		scrub typhus	county hospitals
male	61	32000000	probable	2016-11-02	2016/11/15		scrub typhus	city hospitals
male	64	32000000	probable	2015-11-14	2015/11/16		scrub typhus	county hospitals
female	48	32000000	probable	2016-11-09	2016/11/9		scrub typhus	county hospitals
male	74	32000000	probable	2015-11-10	2015/11/10		scrub typhus	county hospitals
female	50	32000000	probable	2016-10-27	2016/10/27		scrub typhus	county hospitals
male	29	32000000	probable	2016-11-09	2016/11/9		scrub typhus	county hospitals
male	52	32000000	probable	2015-11-13	2015/11/16		scrub typhus	county hospitals
female	50	32000000	probable	2016-11-02	2016/11/9		scrub typhus	county hospitals
male	72	32000000	probable	2015-11-10	2015/11/11		scrub typhus	county hospitals
female	49	32000000	probable	2015-11-10	2015/11/11		scrub typhus	county hospitals
female	72	32000000	probable	2016-10-29	2016/10/29		scrub typhus	county hospitals
male	55	32000000	probable	2016-11-01	2016/11/1		scrub typhus	county hospitals
male	28	32000000	probable	2016-11-04	2016/11/5		scrub typhus	city hospitals
male	67	32000000	probable	2016-11-09	2016/11/9		scrub typhus	county hospitals
male	66	32000000	probable	2016-11-12	2016/11/12		scrub typhus	county hospitals
female	62	32000000	probable	2015-11-09	2015/11/10		scrub typhus	county hospitals
male	69	32000000	probable	2016-10-30	2016/10/31		scrub typhus	county hospitals
female	73	32000000	probable	2016-10-24	2016/10/27		scrub typhus	county hospitals
male	50	32000000	probable	2016-11-07	2016/11/9		scrub typhus	county hospitals
male	75	32000000	probable	2016-11-14	2016/11/14		scrub typhus	county hospitals
male	73	32000000	probable	2016-12-13	2016/12/19		scrub typhus	county hospitals
female	59	32000000	probable	2016-10-24	2016/11/3		scrub typhus	city hospitals
female	68	32000000	confirmed	2016-11-06	2016/11/23		scrub typhus	city hospitals
female	47	32000000	probable	2015-11-14	2015/11/16		scrub typhus	county hospitals
female	72	32000000	probable	2016-11-13	2016/11/21		scrub typhus	city hospitals
male	65	32000000	probable	2016-11-09	2016/11/9		scrub typhus	county hospitals
female	46	32000000	probable	2015-10-24	2015/10/29		scrub typhus	city hospitals
male	68	32000000	probable	2016-10-27	2016/10/27		scrub typhus	county hospitals
male	66	32000000	probable	2016-11-01	2016/11/2		scrub typhus	county hospitals
male	48	32000000	probable	2016-11-09	2016/11/9		scrub typhus	county hospitals
female	76	32000000	probable	2016-11-04	2016/11/9		scrub typhus	county hospitals
female	61	32000000	probable	2016-11-16	2016/11/28		scrub typhus	county hospitals
male	71	32000000	probable	2015-10-26	2015/10/26		scrub typhus	county hospitals
female	43	32000000	probable	2015-11-10	2015/11/10		scrub typhus	county hospitals
male	30	32000000	probable	2015-10-23	2015/11/20		scrub typhus	county hospitals
male	54	32000000	probable	2016-11-01	2016/11/1		scrub typhus	county hospitals
male	71	32000000	probable	2016-11-03	2016/11/9		scrub typhus	county hospitals
female	49	32000000	probable	2016-10-04	2016/12/28		scrub typhus	city hospitals
male	55	32000000	probable	2016-10-27	2016/11/7		scrub typhus	city hospitals
male	86	32000000	probable	2016-10-27	2016/11/4		scrub typhus	city hospitals
female	44	32000000	probable	2016-11-05	2016/11/22		scrub typhus	city hospitals
female	58	32000000	probable	2015-11-04	2015/11/16		scrub typhus	city hospitals
female	11	32000000	probable	2016-10-21	2016/10/31		scrub typhus	city hospitals
female	65	32000000	probable	2016-11-08	2016/11/14		scrub typhus	city hospitals
male	53	32000000	probable	2015-11-17	2015/11/19		scrub typhus	city hospitals
female	37	32000000	probable	2016-11-05	2016/11/7		scrub typhus	city hospitals
male	45	32000000	confirmed	2016-10-29	2016/11/11		scrub typhus	city hospitals
female	48	32000000	probable	2016-10-20	2016/10/24		scrub typhus	county hospitals
female	60	32000000	probable	2016-11-12	2016/11/15		scrub typhus	city hospitals
male	78	32000000	probable	2016-11-01	2016/11/7		scrub typhus	county hospitals
male	77	32000000	probable	2014-10-20	2014/10/27		scrub typhus	city hospitals
female	28	32000000	probable	2015-10-28	2015/11/8		scrub typhus	city hospitals
female	61	32000000	probable	2016-10-13	2016/11/2		scrub typhus	city hospitals
male	74	32000000	probable	2015-11-13	2015/11/20		scrub typhus	city hospitals
female	66	32000000	probable	2016-10-19	2016/11/4		scrub typhus	city hospitals
female	48	32000000	probable	2016-10-26	2016/11/15		scrub typhus	city hospitals
female	56	32000000	confirmed	2016-11-08	2016/11/16		scrub typhus	city hospitals
male	80	32000000	probable	2015-11-08	2015/11/19		scrub typhus	city hospitals
male	47	32000000	probable	2013-11-04	2013/11/14		scrub typhus	city hospitals
male	48	32000000	probable	2013-11-25	2013/11/25		scrub typhus	city hospitals
male	66	32000000	probable	2013-11-15	2013/11/19		scrub typhus	city hospitals
male	62	32000000	probable	2015-10-26	2015/11/10		scrub typhus	city hospitals
male	61	32000000	probable	2016-11-08	2016/11/18		scrub typhus	city hospitals
male	49	32000000	probable	2013-11-01	2013/11/12		scrub typhus	city hospitals
male	35	32000000	probable	2015-10-12	2015/10/20		scrub typhus	city hospitals
male	37	32000000	probable	2014-11-11	2014/11/17		scrub typhus	city hospitals
male	67	32000000	probable	2013-12-08	2013/12/8		scrub typhus	city hospitals
female	39	32000000	probable	2015-10-15	2015/10/19		scrub typhus	city hospitals
male	59	32000000	probable	2015-11-02	2015/11/9		scrub typhus	city hospitals
male	82	32000000	probable	2013-11-10	2013/11/14		scrub typhus	city hospitals
male	31	32000000	probable	2015-10-27	2015/11/4		scrub typhus	city hospitals
female	40	32000000	probable	2015-10-16	2015/10/21		scrub typhus	city hospitals
male	28	32000000	probable	2015-11-06	2015/11/7		scrub typhus	city hospitals
female	67	32000000	probable	2013-11-12	2013/11/19		scrub typhus	city hospitals
male	55	32000000	probable	2013-11-17	2013/11/20		scrub typhus	city hospitals
male	67	32000000	probable	2013-11-21	2013/11/23		scrub typhus	city hospitals
female	53	32000000	probable	2015-10-28	2015/11/4		scrub typhus	city hospitals
male	49	32000000	probable	2016-11-11	2016/11/18		scrub typhus	city hospitals
male	53	32000000	probable	2016-11-11	2016/11/25		scrub typhus	city hospitals
male	51	32000000	probable	2014-10-19	2014/10/25		scrub typhus	city hospitals
male	46	32000000	probable	2015-11-10	2015/11/21		scrub typhus	city hospitals
male	46	32000000	probable	2014-10-18	2014/10/28		scrub typhus	city hospitals
male	62	32000000	probable	2015-10-22	2015/11/1		scrub typhus	city hospitals
female	61	32000000	probable	2015-10-28	2015/11/4		scrub typhus	city hospitals
female	60	32000000	probable	2015-11-21	2015/11/29		scrub typhus	city hospitals
male	73	32000000	probable	2015-11-27	2015/12/4		scrub typhus	city hospitals
female	70	32000000	probable	2016-11-02	2016/11/6		scrub typhus	city hospitals
male	53	32000000	probable	2016-11-20	2016/11/27		scrub typhus	city hospitals
female	74	32000000	probable	2014-10-25	2014/10/28		scrub typhus	city hospitals
male	28	32000000	probable	2016-11-26	2016/12/4		scrub typhus	city hospitals
male	52	32000000	probable	2015-11-16	2015/11/26		scrub typhus	city hospitals
female	65	32000000	probable	2014-11-01	2014/11/6		scrub typhus	city hospitals
female	86	32000000	probable	2015-07-12	2015/11/17		scrub typhus	city hospitals
male	64	32000000	probable	2015-11-17	2015/11/21		scrub typhus	city hospitals
female	66	32000000	probable	2013-12-03	2013/12/9		scrub typhus	city hospitals
male	20	32000000	probable	2014-11-12	2014/11/24		scrub typhus	city hospitals
male	58	32000000	probable	2014-12-01	2014/12/9		scrub typhus	city hospitals
male	30	32000000	probable	2015-10-14	2015/10/20		scrub typhus	city hospitals
male	3	32000000	probable	2015-10-16	2015/10/24		scrub typhus	city hospitals
male	59	32000000	probable	2013-11-01	2013/11/11		scrub typhus	city hospitals
female	46	32000000	probable	2013-11-18	2013/11/22		scrub typhus	city hospitals
female	38	32000000	probable	2014-10-14	2014/10/25		scrub typhus	city hospitals
female	71	32000000	probable	2014-12-05	2014/12/18		scrub typhus	city hospitals
male	33	32000000	probable	2015-10-12	2015/10/20		scrub typhus	city hospitals
female	42	32000000	probable	2015-11-07	2015/11/7		scrub typhus	city hospitals
female	53	32000000	probable	2015-10-24	2015/11/17		scrub typhus	city hospitals
female	70	32000000	probable	2015-11-20	2015/12/4		scrub typhus	city hospitals
male	38	32000000	probable	2016-10-12	2016/10/20		scrub typhus	city hospitals
female	35	32000000	probable	2014-10-20	2014/10/27		scrub typhus	city hospitals
female	25	32000000	probable	2014-10-22	2014/10/30		scrub typhus	city hospitals
female	46	32000000	probable	2014-11-03	2014/11/20		scrub typhus	city hospitals
male	23	32000000	probable	2015-11-24	2015/12/2		scrub typhus	city hospitals
male	39	32000000	probable	2015-11-07	2015/11/12		scrub typhus	city hospitals
male	44	32000000	probable	2015-11-13	2015/11/21		scrub typhus	city hospitals
female	41	32000000	probable	2014-10-23	2014/10/29		scrub typhus	city hospitals
male	40	32000000	probable	2013-11-22	2013/11/28		scrub typhus	city hospitals
male	44	32000000	probable	2015-10-22	2015/10/29		scrub typhus	city hospitals
female	66	32000000	probable	2015-11-04	2015/11/18		scrub typhus	city hospitals
male	41	32000000	probable	2015-11-20	2015/11/26		scrub typhus	city hospitals
male	55	32000000	probable	2013-10-20	2013/11/11		scrub typhus	city hospitals
male	60	32000000	probable	2014-11-12	2014/11/21		scrub typhus	city hospitals
male	63	32000000	probable	2016-11-23	2016/11/30		scrub typhus	city hospitals
male	58	32000000	probable	2015-11-14	2015/11/25		scrub typhus	county hospitals
female	49	32000000	probable	2015-10-13	2015/10/20		scrub typhus	city hospitals
male	56	32000000	probable	2016-10-31	2016/11/5		scrub typhus	city hospitals
male	69	32000000	probable	2015-11-21	2016/1/12		scrub typhus	county hospitals
male	47	32000000	probable	2015-11-19	2015/11/23		scrub typhus	city hospitals
female	53	32000000	probable	2015-11-16	2015/11/26		scrub typhus	city hospitals
female	69	32000000	probable	2013-11-13	2013/11/22		scrub typhus	city hospitals
female	50	32000000	probable	2012-10-29	2012/11/13		scrub typhus	city hospitals
female	48	32000000	probable	2012-11-09	2012/11/26		scrub typhus	city hospitals
male	43	32000000	probable	2015-11-29	2015/12/15		scrub typhus	city hospitals
female	64	32000000	probable	2015-06-02	2015/6/13		scrub typhus	city hospitals
male	34	32000000	probable	2011-11-12	2011/11/12		scrub typhus
male	59	32000000	probable	2015-04-22	2015/4/22		scrub typhus	city hospitals
male	43	32000000	probable	2016-10-23	2016/10/23		scrub typhus	city hospitals
male	25	32000000	probable	2016-10-20	2016/11/30		scrub typhus	city hospitals
female	53	32000000	probable	2016-11-01	2016/11/3		scrub typhus	county hospitals
female	52	32000000	probable	2016-10-23	2016/11/6		scrub typhus	primary medical centers
female	35	32000000	probable	2012-11-06	2012/11/11		scrub typhus	county hospitals
male	34	32000000	probable	2016-11-20	2016/11/26		scrub typhus	county hospitals
female	64	32000000	probable	2016-11-13	2016/11/24		scrub typhus	county hospitals
male	30	32000000	probable	2016-12-01	2016/12/4		scrub typhus	county hospitals
male	34	32000000	probable	2014-10-20	2014/10/21		scrub typhus	city hospitals
male	67	32000000	probable	2016-11-22	2016/11/27		scrub typhus	city hospitals
female	72	32000000	probable	2016-11-07	2016/11/14		scrub typhus	city hospitals
male	41	32000000	probable	2016-11-30	2016/11/30		scrub typhus	city hospitals
female	65	32000000	probable	2016-12-05	2016/12/9		scrub typhus	city hospitals
female	82	32000000	probable	2016-11-02	2016/11/22		scrub typhus	city hospitals
male	65	32000000	probable	2016-12-01	2016/12/7		scrub typhus	city hospitals
female	87	32000000	probable	2012-11-10	2012/11/13		scrub typhus	primary medical centers
male	66	32000000	probable	2016-10-25	2016/11/1		scrub typhus	county hospitals
female	75	32000000	probable	2016-10-28	2016/11/2		scrub typhus	primary medical centers
female	72	32000000	probable	2016-10-25	2016/11/4		scrub typhus	primary medical centers
female	55	32000000	probable	2016-10-23	2016/11/5		scrub typhus	county hospitals
female	70	32000000	probable	2016-10-30	2016/11/2		scrub typhus	primary medical centers
male	46	32000000	probable	2016-10-31	2016/11/3		scrub typhus	county hospitals
male	65	32000000	probable	2012-11-12	2012/11/20		scrub typhus	primary medical centers
male	85	32000000	probable	2016-10-08	2016/11/2		scrub typhus	primary medical centers
female	61	32000000	probable	2016-10-25	2016/10/31		scrub typhus	primary medical centers
female	50	32000000	probable	2016-10-27	2016/10/31		scrub typhus	primary medical centers
female	68	32000000	probable	2016-10-26	2016/10/31		scrub typhus	primary medical centers
male	73	32000000	probable	2016-10-15	2016/10/31		scrub typhus	primary medical centers
female	45	32000000	probable	2016-10-27	2016/10/31		scrub typhus	primary medical centers
female	59	32000000	probable	2016-10-21	2016/10/31		scrub typhus	primary medical centers
female	54	32000000	probable	2016-10-26	2016/11/1		scrub typhus	primary medical centers
female	59	32000000	probable	2016-10-28	2016/11/1		scrub typhus	primary medical centers
male	73	32000000	probable	2016-10-27	2016/11/2		scrub typhus	primary medical centers
male	1	32000000	probable	2016-10-30	2016/11/1		scrub typhus	primary medical centers
female	52	32000000	probable	2016-10-26	2016/11/2		scrub typhus	primary medical centers
female	69	32000000	probable	2016-10-27	2016/11/2		scrub typhus	primary medical centers
female	64	32000000	probable	2012-11-21	2012/11/28		scrub typhus	primary medical centers
male	57	32000000	probable	2016-10-25	2016/11/1		scrub typhus	primary medical centers
male	77	32000000	probable	2016-10-25	2016/11/1		scrub typhus	primary medical centers
male	91	32000000	probable	2016-10-27	2016/11/1		scrub typhus	primary medical centers
female	53	32000000	probable	2016-10-26	2016/11/1		scrub typhus	primary medical centers
male	63	32000000	probable	2016-11-01	2016/11/1		scrub typhus	primary medical centers
female	70	32000000	probable	2016-11-01	2016/11/1		scrub typhus	primary medical centers
male	70	32000000	probable	2016-10-28	2016/11/1		scrub typhus	primary medical centers
male	79	32000000	probable	2016-10-22	2016/11/1		scrub typhus	primary medical centers
female	59	32000000	probable	2016-10-28	2016/11/1		scrub typhus	primary medical centers
male	88	32000000	probable	2016-10-30	2016/11/2		scrub typhus	primary medical centers
male	78	32000000	probable	2013-11-01	2013/11/10		scrub typhus	county hospitals
female	49	32000000	probable	2015-11-21	2015/11/27		scrub typhus	county hospitals
female	69	32000000	probable	2016-10-25	2016/11/1		scrub typhus	primary medical centers
female	93	32000000	probable	2016-10-29	2016/11/1		scrub typhus	primary medical centers
female	49	32000000	probable	2015-11-21	2015/11/30		scrub typhus	county hospitals
male	84	32000000	probable	2012-11-11	2012/11/13		scrub typhus	primary medical centers
female	58	32000000	probable	2012-11-24	2012/11/28		scrub typhus	primary medical centers
female	33	32000000	probable	2016-10-28	2016/10/31		scrub typhus	city hospitals
male	64	32000000	probable	2015-10-23	2016/1/12		scrub typhus	primary medical centers
female	52	32000000	probable	2016-11-10	2016/11/19		scrub typhus	city hospitals
female	60	32000000	probable	2016-10-24	2016/11/10		scrub typhus	city hospitals
male	63	32000000	probable	2016-10-25	2016/11/12		scrub typhus	city hospitals
male	82	32000000	probable	2016-11-06	2016/11/14		scrub typhus	city hospitals
male	52	32000000	probable	2016-10-29	2016/11/16		scrub typhus	city hospitals
male	61	32000000	probable	2015-12-05	2015/12/7		scrub typhus	county hospitals
male	68	32000000	probable	2016-10-30	2016/11/9		scrub typhus	county hospitals
male	72	32000000	probable	2016-12-01	2016/12/22		scrub typhus	city hospitals
female	60	32000000	probable	2016-10-23	2016/11/7		scrub typhus	city hospitals
female	53	32000000	probable	2016-10-26	2016/11/18		scrub typhus	city hospitals
male	73	32000000	probable	2016-11-06	2016/11/21		scrub typhus	city hospitals
male	70	32000000	probable	2016-10-24	2016/11/11		scrub typhus	city hospitals
female	70	32000000	probable	2015-11-10	2015/11/10		scrub typhus	city hospitals
male	76	32000000	probable	2015-11-09	2015/11/20		scrub typhus	city hospitals
female	67	32000000	probable	2016-10-25	2016/11/8		scrub typhus
female	68	32000000	probable	2013-10-18	2013/10/28		scrub typhus	city hospitals
female	63	32000000	probable	2014-11-09	2014/11/13		scrub typhus	city hospitals
female	60	32000000	probable	2015-11-06	2015/11/6		scrub typhus	city hospitals
male	58	32000000	probable	2016-10-28	2016/11/4		scrub typhus
female	70	32000000	probable	2016-11-04	2016/11/12		scrub typhus
female	43	32000000	probable	2013-10-27	2013/10/30		scrub typhus	city hospitals
female	63	32000000	probable	2013-10-29	2013/11/6		scrub typhus	city hospitals
female	59	32000000	probable	2013-10-27	2013/11/3		scrub typhus	city hospitals
male	70	32000000	probable	2013-10-22	2013/11/3		scrub typhus	city hospitals
female	63	32000000	probable	2013-11-30	2013/12/10		scrub typhus	city hospitals
male	62	32000000	probable	2014-11-15	2014/11/27		scrub typhus	city hospitals
male	53	32000000	probable	2015-11-21	2015/12/1		scrub typhus	city hospitals
male	79	32000000	probable	2015-10-27	2015/11/7		scrub typhus	city hospitals
male	34	32000000	probable	2012-11-06	2012/11/15		scrub typhus	city hospitals
male	30	32000000	probable	2016-10-15	2016/10/20		scrub typhus
female	73	32000000	probable	2016-11-29	2016/12/5		scrub typhus
male	58	32000000	probable	2016-11-08	2016/11/12		scrub typhus
male	67	32000000	probable	2016-10-14	2016/10/24		scrub typhus
female	58	32000000	probable	2016-11-15	2016/11/24		scrub typhus
male	67	32000000	probable	2016-11-21	2016/12/1		scrub typhus
female	62	32000000	probable	2016-10-31	2016/10/31		scrub typhus
female	54	32000000	probable	2016-10-19	2016/10/19		scrub typhus
male	71	32000000	probable	2016-11-01	2016/11/11		scrub typhus
female	73	32000000	probable	2016-11-04	2016/11/18		scrub typhus
male	60	32000000	probable	2016-11-02	2016/11/8		scrub typhus
female	63	32000000	probable	2016-11-12	2016/11/15		scrub typhus
male	66	32000000	probable	2016-11-03	2016/11/8		scrub typhus
female	64	32000000	probable	2016-10-26	2016/11/2		scrub typhus
female	30	32000000	probable	2016-11-07	2016/11/19		scrub typhus
female	64	32000000	probable	2016-11-02	2016/11/16		scrub typhus
female	66	32000000	probable	2012-04-02	2012/4/20		scrub typhus	primary medical centers
female	50	32000000	probable	2013-10-19	2013/10/23		scrub typhus	primary medical centers
male	63	32000000	probable	2015-10-30	2015/11/5		scrub typhus	primary medical centers
female	61	32000000	probable	2012-10-04	2012/10/14		scrub typhus	city hospitals
female	61	32000000	probable	2013-10-22	2013/11/1		scrub typhus	city hospitals
male	60	32000000	probable	2012-10-12	2012/10/16		scrub typhus	primary medical centers
male	45	32000000	probable	2012-10-28	2012/11/12		scrub typhus	primary medical centers
male	61	32000000	probable	2008-11-03	2008/11/3		scrub typhus	primary medical centers
male	65	32000000	probable	2008-10-22	2008/11/5		scrub typhus	primary medical centers
male	39	32000000	probable	2008-11-02	2008/11/12		scrub typhus	primary medical centers
female	62	32000000	probable	2008-11-15	2008/11/20		scrub typhus	primary medical centers
male	62	32000000	probable	2011-11-09	2011/11/28		scrub typhus	city hospitals
male	81	32000000	probable	2013-10-29	2013/10/31		scrub typhus	city hospitals
female	86	32000000	probable	2010-10-26	2010/11/3		scrub typhus	primary medical centers
male	69	32000000	probable	2011-10-27	2011/10/30		scrub typhus	primary medical centers
male	81	32000000	probable	2013-10-25	2013/11/3		scrub typhus	primary medical centers
female	80	32000000	probable	2015-10-28	2015/11/1		scrub typhus	primary medical centers
male	70	32000000	probable	2015-10-23	2015/12/18		scrub typhus	primary medical centers
female	71	32000000	probable	2015-10-23	2015/12/18		scrub typhus	primary medical centers
female	53	32000000	probable	2015-10-27	2015/12/18		scrub typhus	primary medical centers
male	60	32000000	probable	2013-11-13	2013/11/18		scrub typhus	primary medical centers
female	71	32000000	probable	2015-11-22	2015/11/22		scrub typhus	primary medical centers
female	54	32000000	probable	2011-11-01	2011/11/1		scrub typhus	primary medical centers
male	75	32000000	probable	2008-10-26	2008/11/3		scrub typhus	primary medical centers
male	69	32000000	probable	2008-10-26	2008/11/3		scrub typhus	primary medical centers
male	55	32000000	probable	2008-10-20	2008/11/3		scrub typhus	primary medical centers
male	57	32000000	probable	2015-11-07	2015/11/20		scrub typhus	city hospitals
male	63	32000000	probable	2014-10-15	2014/10/22		scrub typhus	primary medical centers
female	69	32000000	probable	2010-10-25	2010/11/4		scrub typhus	primary medical centers
female	68	32000000	probable	2010-11-01	2010/11/10		scrub typhus	primary medical centers
male	65	32000000	probable	2010-11-03	2010/11/10		scrub typhus	primary medical centers
female	53	32000000	probable	2011-11-11	2011/11/20		scrub typhus	primary medical centers
male	61	32000000	probable	2012-10-01	2012/10/6		scrub typhus	primary medical centers
female	61	32000000	probable	2013-10-21	2013/11/2		scrub typhus	primary medical centers
female	62	32000000	probable	2013-11-10	2013/11/21		scrub typhus	primary medical centers
female	75	32000000	probable	2014-10-24	2014/10/26		scrub typhus	primary medical centers
male	50	32000000	probable	2014-10-22	2014/11/3		scrub typhus	primary medical centers
male	50	32000000	probable	2015-11-02	2015/11/9		scrub typhus	primary medical centers
female	65	32000000	probable	2015-10-13	2015/12/18		scrub typhus	primary medical centers
female	47	32000000	probable	2015-11-10	2015/11/18		scrub typhus	city hospitals
male	46	32000000	probable	2013-10-13	2013/10/22		scrub typhus	city hospitals
male	70	32000000	probable	2013-11-11	2013/11/21		scrub typhus	city hospitals
female	57	32000000	probable	2008-10-28	2008/11/12		scrub typhus	primary medical centers
female	61	32000000	probable	2014-10-02	2014/10/15		scrub typhus	city hospitals
female	85	32000000	probable	2014-10-22	2014/10/26		scrub typhus	primary medical centers
male	74	32000000	probable	2014-10-02	2014/10/14		scrub typhus	city hospitals
male	54	32000000	probable	2008-10-22	2008/11/3		scrub typhus	primary medical centers
male	61	32000000	probable	2009-10-07	2009/10/12		scrub typhus	primary medical centers
female	52	32000000	probable	2012-11-07	2012/11/13		scrub typhus	primary medical centers
female	60	32000000	probable	2012-11-10	2012/11/18		scrub typhus	primary medical centers
male	60	32000000	probable	2015-10-22	2015/10/27		scrub typhus	primary medical centers
male	73	32000000	probable	2015-10-14	2015/12/18		scrub typhus	primary medical centers
male	60	32000000	probable	2008-10-20	2008/11/4		scrub typhus	primary medical centers
female	59	32000000	probable	2014-11-15	2014/11/21		scrub typhus	city hospitals
female	44	32000000	probable	2012-10-12	2012/10/16		scrub typhus	primary medical centers
male	44	32000000	probable	2015-12-03	2015/12/7		scrub typhus	primary medical centers
male	63	32000000	probable	2015-11-07	2015/12/18		scrub typhus	primary medical centers
female	55	32000000	probable	2011-11-03	2011/11/3		scrub typhus	primary medical centers
female	47	32000000	probable	2015-10-27	2015/10/27		scrub typhus	primary medical centers
male	76	32000000	probable	2014-11-01	2014/11/11		scrub typhus	city hospitals
female	69	32000000	probable	2015-10-31	2015/10/31		scrub typhus	city hospitals
male	46	32000000	probable	2008-10-30	2008/11/7		scrub typhus	primary medical centers
female	73	32000000	probable	2013-10-28	2013/11/4		scrub typhus	city hospitals
male	40	32000000	probable	2008-10-24	2008/11/3		scrub typhus	primary medical centers
male	52	32000000	probable	2015-11-19	2015/11/19		scrub typhus	primary medical centers
female	81	32000000	probable	2013-10-28	2013/11/2		scrub typhus	primary medical centers
female	56	32000000	probable	2008-10-27	2008/11/3		scrub typhus	primary medical centers
male	60	32000000	probable	2008-10-22	2008/11/3		scrub typhus	primary medical centers
male	68	32000000	probable	2014-10-21	2014/10/21		scrub typhus	city hospitals
male	38	32000000	probable	2015-10-23	2015/10/27		scrub typhus	county hospitals
female	64	32000000	probable	2015-10-28	2015/11/4		scrub typhus	county hospitals
female	68	32000000	probable	2015-10-14	2015/11/4		scrub typhus	county hospitals
male	45	32000000	probable	2015-11-01	2015/11/8		scrub typhus	county hospitals
male	18	32000000	probable	2015-11-06	2015/11/11		scrub typhus	county hospitals
male	56	32000000	probable	2015-11-07	2015/11/15		scrub typhus	county hospitals
female	53	32000000	probable	2015-11-25	2015/11/29		scrub typhus	county hospitals
female	52	32000000	probable	2015-10-20	2015/12/23		scrub typhus	county hospitals
female	53	32000000	probable	2015-10-20	2015/12/23		scrub typhus	county hospitals
female	63	32000000	probable	2016-10-22	2016/10/28		scrub typhus	county hospitals
female	59	32000000	probable	2016-10-22	2016/10/28		scrub typhus	county hospitals
male	52	32000000	probable	2016-10-19	2016/10/30		scrub typhus	county hospitals
male	41	32000000	probable	2016-10-29	2016/11/1		scrub typhus	county hospitals
female	48	32000000	probable	2016-10-30	2016/11/2		scrub typhus	county hospitals
male	54	32000000	probable	2016-11-01	2016/11/4		scrub typhus	county hospitals
female	50	32000000	probable	2016-10-30	2016/11/3		scrub typhus	county hospitals
male	1	32000000	probable	2016-10-25	2016/11/3		scrub typhus	county hospitals
male	35	32000000	probable	2016-11-04	2016/11/8		scrub typhus	county hospitals
male	38	32000000	probable	2014-09-21	2014/10/5		scrub typhus	city hospitals
male	46	32000000	probable	2014-10-10	2014/10/21		scrub typhus	city hospitals
male	74	32000000	probable	2014-10-20	2014/11/3		scrub typhus	city hospitals
male	48	32000000	probable	2014-11-03	2014/11/8		scrub typhus	city hospitals
male	70	32000000	probable	2014-10-25	2014/11/14		scrub typhus	city hospitals
female	38	32000000	probable	2015-10-26	2015/10/26		scrub typhus	city hospitals
female	60	32000000	probable	2015-10-25	2015/11/3		scrub typhus	city hospitals
male	2	32000000	probable	2015-10-04	2015/11/6		scrub typhus	city hospitals
female	51	32000000	probable	2016-10-28	2016/10/28		scrub typhus
female	43	32000000	probable	2016-10-25	2016/11/3		scrub typhus
female	72	32000000	probable	2016-10-31	2016/11/7		scrub typhus
male	31	32000000	probable	2012-12-05	2012/12/5		scrub typhus	county hospitals
female	47	32000000	probable	2013-10-20	2013/10/28		scrub typhus	county hospitals
female	44	32000000	probable	2013-11-04	2013/11/12		scrub typhus	county hospitals
female	51	32000000	probable	2014-10-20	2014/10/31		scrub typhus	city hospitals
male	66	32000000	probable	2015-10-26	2015/11/12		scrub typhus	city hospitals
female	70	32000000	probable	2014-10-19	2014/10/24		scrub typhus	city hospitals
male	77	32000000	probable	2015-11-09	2015/11/9		scrub typhus	city hospitals
female	47	32000000	probable	2015-11-12	2015/11/12		scrub typhus	city hospitals
female	53	32000000	probable	2016-10-26	2016/11/1		scrub typhus
female	55	32000000	probable	2013-10-30	2013/11/19		scrub typhus	city hospitals
male	77	32000000	probable	2013-12-01	2013/12/3		scrub typhus	city hospitals
female	73	32000000	probable	2014-10-06	2014/10/17		scrub typhus	city hospitals
female	50	32000000	probable	2014-10-26	2014/11/3		scrub typhus	city hospitals
female	70	32000000	probable	2016-11-04	2016/11/15		scrub typhus
female	28	32000000	probable	2016-10-22	2016/10/28		scrub typhus	county hospitals
female	55	32000000	probable	2015-10-28	2015/11/4		scrub typhus	county hospitals
female	53	32000000	probable	2015-11-01	2015/11/8		scrub typhus	county hospitals
female	6	32000000	probable	2016-10-28	2016/10/30		scrub typhus	county hospitals
male	71	32000000	probable	2016-10-24	2016/11/3		scrub typhus	county hospitals
female	65	32000000	probable	2014-11-10	2015/1/19		scrub typhus	county hospitals
male	53	32000000	probable	2015-07-21	2015/7/28		scrub typhus	county hospitals
female	68	32000000	probable	2014-10-25	2014/11/7		scrub typhus	county hospitals
male	57	32000000	probable	2014-10-21	2014/10/24		scrub typhus	county hospitals
female	60	32000000	probable	2014-10-24	2015/1/19		scrub typhus	county hospitals
female	1	32000000	probable	2016-10-25	2016/10/31		scrub typhus	county hospitals
female	51	32000000	probable	2016-11-01	2016/11/4		scrub typhus	county hospitals
male	30	32000000	probable	2012-10-21	2012/10/30		scrub typhus	county hospitals
female	50	32000000	probable	2014-09-26	2014/10/13		scrub typhus	county hospitals
male	65	32000000	probable	2014-10-18	2014/11/3		scrub typhus	county hospitals
male	71	32000000	probable	2014-10-20	2014/11/5		scrub typhus	county hospitals
female	45	32000000	probable	2014-10-21	2014/11/6		scrub typhus	county hospitals
male	61	32000000	probable	2014-11-07	2014/11/12		scrub typhus	county hospitals
female	53	32000000	probable	2014-11-05	2014/11/14		scrub typhus	county hospitals
female	69	32000000	probable	2015-10-20	2015/10/30		scrub typhus	county hospitals
male	2	32000000	probable	2016-10-25	2016/11/1		scrub typhus	county hospitals
male	56	32000000	probable	2014-11-01	2014/11/17		scrub typhus	county hospitals
female	84	32000000	probable	2014-10-26	2014/10/31		scrub typhus	city hospitals
male	71	32000000	probable	2014-10-28	2015/1/19		scrub typhus	county hospitals
female	53	32000000	probable	2016-11-26	2016/12/4		scrub typhus	county hospitals
male	4	32000000	probable	2013-10-10	2013/10/17		scrub typhus	county hospitals
male	79	32000000	probable	2014-10-05	2014/10/9		scrub typhus	county hospitals
male	50	32000000	probable	2014-11-02	2015/1/19		scrub typhus	county hospitals
female	64	32000000	probable	2015-11-01	2015/11/8		scrub typhus	county hospitals
female	59	32000000	probable	2015-11-01	2015/11/9		scrub typhus	county hospitals
female	65	32000000	probable	2015-11-01	2015/12/23		scrub typhus	county hospitals
male	72	32000000	probable	2016-10-27	2016/11/5		scrub typhus	county hospitals
female	52	32000000	probable	2016-11-11	2016/11/14		scrub typhus
male	64	32000000	probable	2008-11-02	2008/11/11		scrub typhus	county hospitals
male	42	32000000	probable	2013-10-07	2013/10/13		scrub typhus	county hospitals
female	52	32000000	probable	2014-10-05	2014/10/14		scrub typhus	county hospitals
male	49	32000000	probable	2015-11-22	2015/11/26		scrub typhus	county hospitals
male	82	32000000	probable	2015-10-08	2015/12/23		scrub typhus	county hospitals
male	61	32000000	probable	2015-10-14	2015/12/23		scrub typhus	county hospitals
female	53	32000000	probable	2016-10-26	2016/11/6		scrub typhus	county hospitals
male	62	32000000	probable	2016-10-31	2016/11/10		scrub typhus	county hospitals
male	72	32000000	probable	2014-10-20	2014/10/31		scrub typhus	city hospitals
female	45	32000000	probable	2015-11-22	2015/11/24		scrub typhus	city hospitals
male	6	32000000	probable	2016-11-14	2016/11/14		scrub typhus
female	1	32000000	probable	2013-10-20	2013/10/25		scrub typhus	county hospitals
male	2	32000000	probable	2013-10-25	2013/10/29		scrub typhus	county hospitals
male	51	32000000	probable	2014-10-25	2014/10/29		scrub typhus	county hospitals
male	75	32000000	probable	2015-10-30	2015/11/10		scrub typhus	county hospitals
male	71	32000000	probable	2015-11-04	2015/12/23		scrub typhus	county hospitals
male	5	32000000	probable	2015-10-16	2015/12/23		scrub typhus	county hospitals
male	59	32000000	probable	2016-11-06	2016/11/11		scrub typhus	county hospitals
male	48	32000000	probable	2016-10-01	2016/11/1		scrub typhus
male	79	32000000	probable	2016-10-27	2016/11/8		scrub typhus
male	52	32000000	probable	2014-10-16	2014/11/3		scrub typhus	county hospitals
female	39	32000000	probable	2015-10-23	2015/11/3		scrub typhus	county hospitals
male	60	32000000	probable	2015-10-01	2015/12/23		scrub typhus	county hospitals
female	44	32000000	probable	2013-11-10	2013/11/20		scrub typhus	city hospitals
male	60	32000000	probable	2015-10-25	2015/11/2		scrub typhus	city hospitals
male	64	32000000	probable	2016-10-21	2016/10/31		scrub typhus
female	19	32000000	probable	2014-11-01	2014/11/8		scrub typhus	county hospitals
female	66	32000000	probable	2016-10-30	2016/11/12		scrub typhus
male	55	32000000	probable	2013-11-14	2013/11/26		scrub typhus	city hospitals
male	49	32000000	probable	2013-10-26	2013/10/28		scrub typhus	city hospitals
male	64	32000000	probable	2013-11-04	2013/11/6		scrub typhus	city hospitals
female	58	32000000	probable	2014-10-12	2014/10/15		scrub typhus	city hospitals
female	60	32000000	probable	2014-11-01	2014/11/9		scrub typhus	city hospitals
male	68	32000000	probable	2014-11-08	2014/11/11		scrub typhus	city hospitals
male	48	32000000	probable	2016-10-28	2016/10/28		scrub typhus
female	68	32000000	probable	2012-10-23	2012/11/5		scrub typhus	city hospitals
female	56	32000000	probable	2013-10-20	2013/10/27		scrub typhus	city hospitals
female	36	32000000	probable	2015-10-25	2015/11/2		scrub typhus	city hospitals
male	54	32000000	probable	2014-09-01	2014/9/9		scrub typhus	city hospitals
male	59	32000000	probable	2015-11-05	2015/11/16		scrub typhus	city hospitals
male	59	32000000	probable	2015-10-07	2015/10/19		scrub typhus	city hospitals
female	57	32000000	probable	2013-10-18	2013/10/28		scrub typhus	city hospitals
female	57	32000000	probable	2015-10-15	2015/10/25		scrub typhus	city hospitals
female	62	32000000	probable	2015-10-25	2015/11/2		scrub typhus	city hospitals
male	54	32000000	probable	2015-11-01	2015/11/9		scrub typhus	city hospitals
male	60	32000000	probable	2016-10-14	2016/10/24		scrub typhus
female	62	32000000	probable	2016-10-24	2016/10/31		scrub typhus
female	66	32000000	probable	2016-10-24	2016/10/31		scrub typhus
female	75	32000000	probable	2012-10-16	2012/10/28		scrub typhus	city hospitals
female	68	32000000	probable	2014-10-04	2014/10/14		scrub typhus	city hospitals
female	48	32000000	probable	2015-10-26	2015/10/26		scrub typhus	city hospitals
male	61	32000000	probable	2012-10-20	2012/10/30		scrub typhus	city hospitals
male	46	32000000	probable	2013-10-23	2013/10/31		scrub typhus	city hospitals
female	60	32000000	probable	2016-10-26	2016/11/7		scrub typhus
male	57	32000000	probable	2013-10-31	2013/11/12		scrub typhus	city hospitals
male	54	32000000	probable	2014-01-17	2014/1/25		scrub typhus	city hospitals
female	36	32000000	probable	2011-11-05	2011/11/13		scrub typhus	county hospitals
male	63	32000000	probable	2014-10-30	2014/10/31		scrub typhus	city hospitals
male	71	32000000	probable	2016-11-06	2016/11/11		scrub typhus	county hospitals
male	72	32000000	probable	2016-11-09	2016/11/16		scrub typhus	county hospitals
female	60	32000000	probable	2016-11-08	2016/11/16		scrub typhus	county hospitals
female	60	32000000	probable	2015-11-01	2015/11/9		scrub typhus	city hospitals
female	63	32000000	probable	2013-10-31	2013/11/12		scrub typhus	city hospitals
male	69	32000000	probable	2014-11-02	2014/11/12		scrub typhus	city hospitals
male	73	32000000	probable	2016-10-25	2016/10/31		scrub typhus	county hospitals
male	5	32000000	probable	2016-10-29	2016/11/7		scrub typhus	county hospitals
male	72	32000000	probable	2016-11-11	2016/11/11		scrub typhus	county hospitals
male	45	32000000	probable	2015-11-10	2015/11/18		scrub typhus	city hospitals
female	70	32000000	probable	2014-11-01	2014/11/5		scrub typhus	city hospitals
female	55	32000000	probable	2016-10-26	2016/11/5		scrub typhus
female	62	32000000	probable	2016-10-31	2016/11/7		scrub typhus	county hospitals
female	55	32000000	probable	2015-11-01	2015/11/15		scrub typhus	city hospitals
female	55	32000000	probable	2013-10-18	2013/10/28		scrub typhus	city hospitals
male	73	32000000	probable	2016-10-19	2016/12/31		scrub typhus	county hospitals
female	53	32000000	probable	2016-11-13	2016/11/21		scrub typhus	county hospitals
female	26	32000000	probable	2016-10-19	2016/10/26		scrub typhus	county hospitals
male	53	32000000	probable	2016-11-01	2016/11/3		scrub typhus	county hospitals
male	68	32000000	probable	2016-11-05	2016/11/8		scrub typhus	county hospitals
female	54	32000000	probable	2016-11-06	2016/11/7		scrub typhus	county hospitals
female	3	32000000	probable	2016-10-20	2016/10/28		scrub typhus	city hospitals
female	65	32000000	probable	2014-11-01	2014/11/10		scrub typhus	city hospitals
female	53	32000000	probable	2015-10-24	2015/11/5		scrub typhus	city hospitals
male	62	32000000	probable	2015-11-01	2015/11/18		scrub typhus	city hospitals
female	64	32000000	confirmed	2016-10-20	2016/10/24		scrub typhus	city hospitals
female	64	32000000	probable	2014-09-24	2014/10/7		scrub typhus	city hospitals
male	26	32000000	probable	2014-10-23	2014/11/2		scrub typhus	city hospitals
male	32	32000000	probable	2015-10-23	2015/10/23		scrub typhus	city hospitals
female	73	32000000	probable	2016-10-07	2016/10/21		scrub typhus	city hospitals
female	28	32000000	probable	2016-11-03	2016/11/18		scrub typhus	city hospitals
female	75	32000000	probable	2014-10-20	2014/12/4		scrub typhus	city hospitals
male	59	32000000	probable	2016-10-26	2016/10/28		scrub typhus	city hospitals
male	53	32000000	probable	2010-11-29	2010/12/1		scrub typhus	city hospitals
female	62	32000000	probable	2015-10-29	2015/11/18		scrub typhus	city hospitals
female	58	32000000	probable	2015-11-06	2015/11/26		scrub typhus	city hospitals
male	48	32000000	probable	2015-10-20	2015/11/4		scrub typhus	city hospitals
male	47	32000000	probable	2014-10-01	2014/12/4		scrub typhus	city hospitals
male	77	32000000	probable	2015-10-24	2015/10/26		scrub typhus	city hospitals
male	62	32000000	probable	2016-11-01	2016/11/11		scrub typhus	city hospitals
male	63	32000000	probable	2011-11-07	2011/11/23		scrub typhus	city hospitals
male	87	32000000	probable	2015-10-13	2015/10/26		scrub typhus	city hospitals
female	59	32000000	probable	2015-11-13	2015/11/26		scrub typhus	city hospitals
female	44	32000000	probable	2015-11-08	2015/11/30		scrub typhus	city hospitals
male	59	32000000	probable	2016-11-05	2016/11/15		scrub typhus	city hospitals
female	42	32000000	probable	2016-10-25	2016/11/1		scrub typhus	city hospitals
female	45	32000000	probable	2016-11-10	2016/11/15		scrub typhus	city hospitals
female	65	32000000	confirmed	2008-05-12	2008/5/15		scrub typhus	city hospitals
male	51	32000000	probable	2015-11-23	2015/11/25		scrub typhus	city hospitals
female	76	32000000	probable	2015-10-20	2015/10/26		scrub typhus	city hospitals
female	51	32000000	probable	2016-11-14	2016/11/21		scrub typhus	city hospitals
female	76	32000000	probable	2014-11-04	2014/11/18		scrub typhus	city hospitals
male	33	32000000	probable	2013-10-04	2013/10/6		scrub typhus	city hospitals
male	56	32000000	probable	2015-10-18	2015/11/18		scrub typhus	city hospitals
female	48	32000000	probable	2016-11-28	2016/11/30		scrub typhus	city hospitals
male	41	32000000	probable	2015-09-28	2015/11/12		scrub typhus	city hospitals
female	55	32000000	probable	2015-10-18	2015/11/12		scrub typhus	city hospitals
female	46	32000000	probable	2015-10-27	2015/11/6		scrub typhus	city hospitals
male	73	32000000	probable	2015-10-26	2015/10/30		scrub typhus	city hospitals
male	67	32000000	probable	2015-11-11	2015/11/16		scrub typhus	city hospitals
female	57	32000000	probable	2016-04-14	2016/5/6		scrub typhus	city hospitals
female	69	32000000	probable	2016-11-10	2016/11/22		scrub typhus	city hospitals
male	61	32000000	probable	2015-11-20	2015/12/2		scrub typhus	city hospitals
male	73	32000000	probable	2015-10-07	2015/10/27		scrub typhus	city hospitals
female	39	32000000	probable	2014-11-14	2014/11/26		scrub typhus	city hospitals
female	58	32000000	probable	2016-10-11	2016/11/1		scrub typhus	city hospitals
male	65	32000000	probable	2014-10-15	2014/11/7		scrub typhus	city hospitals
female	67	32000000	probable	2016-10-27	2016/10/28		scrub typhus	city hospitals
female	54	32000000	probable	2016-11-05	2016/11/5		scrub typhus	city hospitals
female	67	32000000	probable	2015-10-26	2015/11/2		scrub typhus	primary medical centers
male	46	32000000	probable	2008-11-01	2008/11/12		scrub typhus	county hospitals
female	41	32000000	probable	2010-11-29	2010/12/3		scrub typhus	county hospitals
male	70	32000000	probable	2011-10-20	2011/10/25		scrub typhus	county hospitals
male	73	32000000	probable	2011-10-20	2011/10/25		scrub typhus	county hospitals
male	43	32000000	probable	2011-11-01	2011/11/2		scrub typhus	county hospitals
male	48	32000000	probable	2011-10-23	2011/11/3		scrub typhus	county hospitals
male	44	32000000	probable	2011-11-05	2011/11/9		scrub typhus	county hospitals
male	74	32000000	probable	2011-11-04	2011/11/14		scrub typhus	county hospitals
male	62	32000000	probable	2011-11-11	2011/11/28		scrub typhus	county hospitals
male	76	32000000	probable	2011-11-01	2011/12/1		scrub typhus	county hospitals
male	41	32000000	probable	2011-11-06	2011/11/14		scrub typhus	county hospitals
female	25	32000000	probable	2014-10-14	2014/10/22		scrub typhus	county hospitals
male	74	32000000	probable	2014-10-27	2014/10/27		scrub typhus	county hospitals
male	51	32000000	probable	2014-10-23	2014/10/28		scrub typhus	county hospitals
male	38	32000000	probable	2014-11-01	2014/11/8		scrub typhus	county hospitals
female	66	32000000	probable	2014-11-06	2014/11/8		scrub typhus	county hospitals
female	58	32000000	probable	2016-10-30	2016/11/7		scrub typhus	county hospitals
male	72	32000000	probable	2016-10-26	2016/11/7		scrub typhus	county hospitals
female	23	32000000	probable	2013-11-16	2013/12/2		scrub typhus	city hospitals
male	63	32000000	probable	2006-11-06	2006/11/29		scrub typhus	county hospitals
female	55	32000000	probable	2011-11-01	2011/11/8		scrub typhus	county hospitals
female	59	32000000	probable	2011-10-26	2011/11/8		scrub typhus	county hospitals
female	78	32000000	probable	2011-11-10	2011/11/17		scrub typhus	county hospitals
male	47	32000000	probable	2013-10-20	2013/11/9		scrub typhus	county hospitals
male	44	32000000	probable	2014-11-15	2014/11/18		scrub typhus	county hospitals
female	72	32000000	probable	2016-11-05	2016/11/7		scrub typhus	county hospitals
male	80	32000000	probable	2011-10-20	2011/10/25		scrub typhus	county hospitals
female	61	32000000	probable	2011-10-26	2011/11/1		scrub typhus	county hospitals
male	32	32000000	probable	2011-11-15	2011/11/22		scrub typhus	county hospitals
female	60	32000000	probable	2014-10-11	2014/10/22		scrub typhus	county hospitals
male	60	32000000	probable	2014-11-02	2014/11/7		scrub typhus	county hospitals
female	27	32000000	probable	2014-10-06	2014/10/20		scrub typhus	county hospitals
male	68	32000000	probable	2014-10-10	2014/10/15		scrub typhus	primary medical centers
female	75	32000000	probable	2008-11-15	2008/11/20		scrub typhus	county hospitals
female	45	32000000	probable	2010-11-05	2010/11/15		scrub typhus	county hospitals
male	70	32000000	probable	2011-10-15	2011/10/23		scrub typhus	county hospitals
male	58	32000000	probable	2011-10-19	2011/10/24		scrub typhus	county hospitals
female	61	32000000	probable	2011-10-21	2011/10/28		scrub typhus	county hospitals
male	64	32000000	probable	2011-10-21	2011/10/28		scrub typhus	county hospitals
male	78	32000000	probable	2011-10-24	2011/11/2		scrub typhus	county hospitals
female	83	32000000	probable	2011-10-31	2011/11/7		scrub typhus	county hospitals
male	56	32000000	probable	2011-11-05	2011/11/9		scrub typhus	county hospitals
female	48	32000000	probable	2011-11-05	2011/11/15		scrub typhus	county hospitals
male	58	32000000	probable	2011-11-15	2011/12/6		scrub typhus	county hospitals
male	70	32000000	probable	2013-11-04	2013/11/9		scrub typhus	county hospitals
female	35	32000000	probable	2014-10-15	2014/10/22		scrub typhus	county hospitals
female	60	32000000	probable	2014-10-07	2014/10/23		scrub typhus	county hospitals
female	55	32000000	probable	2010-11-05	2010/11/15		scrub typhus	county hospitals
male	81	32000000	probable	2011-11-04	2011/11/4		scrub typhus	county hospitals
male	51	32000000	probable	2012-10-12	2012/10/19		scrub typhus	county hospitals
female	59	32000000	probable	2012-10-25	2012/10/25		scrub typhus	county hospitals
female	51	32000000	probable	2014-10-17	2014/10/22		scrub typhus	county hospitals
male	59	32000000	probable	2014-10-28	2014/11/2		scrub typhus	county hospitals
male	66	32000000	probable	2014-11-01	2014/11/7		scrub typhus	county hospitals
female	61	32000000	probable	2010-11-01	2010/12/8		scrub typhus	city hospitals
male	51	32000000	probable	2016-10-15	2016/10/27		scrub typhus	city hospitals
female	54	32000000	probable	2010-11-04	2010/11/15		scrub typhus	county hospitals
female	73	32000000	probable	2016-10-21	2016/10/24		scrub typhus	county hospitals
female	58	32000000	probable	2009-10-23	2009/11/2		scrub typhus	county hospitals
female	45	32000000	probable	2008-12-06	2008/12/13		scrub typhus	county hospitals
male	35	32000000	probable	2010-11-07	2010/11/12		scrub typhus	county hospitals
female	73	32000000	probable	2011-11-09	2011/11/11		scrub typhus	county hospitals
male	52	32000000	probable	2008-10-26	2008/11/5		scrub typhus	county hospitals
female	72	32000000	probable	2010-11-03	2010/11/13		scrub typhus	county hospitals
male	53	32000000	probable	2012-11-10	2012/11/26		scrub typhus	county hospitals
male	59	32000000	probable	2011-11-04	2011/11/5		scrub typhus	county hospitals
male	72	32000000	probable	2011-11-07	2011/11/16		scrub typhus	county hospitals
male	55	32000000	probable	2011-11-10	2011/11/17		scrub typhus	county hospitals
male	62	32000000	probable	2014-11-09	2014/11/17		scrub typhus	county hospitals
male	60	32000000	probable	2010-11-02	2010/11/12		scrub typhus	county hospitals
female	19	32000000	probable	2014-10-25	2014/10/27		scrub typhus	county hospitals
female	22	32000000	probable	2014-11-10	2014/11/17		scrub typhus	county hospitals
male	63	32000000	probable	2010-10-28	2010/11/1		scrub typhus	city hospitals
female	55	32000000	probable	2010-11-22	2010/12/1		scrub typhus	city hospitals
female	68	32000000	probable	2016-10-30	2016/11/18		scrub typhus	city hospitals
female	56	32000000	probable	2015-10-14	2015/10/29		scrub typhus	county hospitals
male	43	32000000	probable	2015-11-09	2015/11/16		scrub typhus	county hospitals
male	44	32000000	probable	2016-11-20	2016/11/29		scrub typhus	county hospitals
male	63	32000000	probable	2014-10-29	2014/10/30		scrub typhus	city hospitals
male	22	32000000	probable	2014-11-05	2014/11/13		scrub typhus	county hospitals
male	67	32000000	probable	2015-11-01	2015/11/10		scrub typhus	county hospitals
male	29	32000000	probable	2011-10-29	2011/11/7		scrub typhus	city hospitals
male	59	32000000	probable	2016-11-11	2016/11/18		scrub typhus	city hospitals
male	49	32000000	probable	2015-11-19	2015/12/4		scrub typhus	county hospitals
female	44	32000000	probable	2014-11-26	2014/12/1		scrub typhus	city hospitals
female	55	32000000	probable	2015-11-01	2015/11/9		scrub typhus	city hospitals
male	55	32000000	probable	2014-10-16	2014/10/23		scrub typhus	county hospitals
male	59	32000000	probable	2015-10-23	2015/10/27		scrub typhus	county hospitals
female	40	32000000	probable	2015-10-27	2015/11/6		scrub typhus	county hospitals
female	58	32000000	probable	2016-11-04	2016/11/14		scrub typhus	county hospitals
female	23	32000000	probable	2016-10-31	2016/11/3		scrub typhus	city hospitals
female	64	32000000	probable	2016-11-01	2016/11/9		scrub typhus	county hospitals
male	62	32000000	probable	2016-11-07	2016/11/14		scrub typhus	county hospitals
male	54	32000000	confirmed	2016-10-22	2016/11/4		scrub typhus	city hospitals
female	58	32000000	probable	2014-10-02	2014/10/9		scrub typhus	county hospitals
male	48	32000000	probable	2015-10-13	2015/10/20		scrub typhus	county hospitals
male	61	32000000	probable	2016-11-05	2016/11/18		scrub typhus	city hospitals
female	67	32000000	probable	2016-10-23	2016/11/4		scrub typhus	county hospitals
male	46	32000000	probable	2014-11-01	2014/12/11		scrub typhus	city hospitals
male	41	32000000	probable	2015-10-24	2015/10/28		scrub typhus	city hospitals
male	73	32000000	probable	2016-10-25	2016/11/1		scrub typhus	city hospitals
male	68	32000000	probable	2015-10-26	2015/11/21		scrub typhus	city hospitals
female	46	32000000	probable	2015-10-26	2015/10/26		scrub typhus	county hospitals
male	52	32000000	probable	2014-10-21	2014/10/30		scrub typhus	county hospitals
female	59	32000000	probable	2015-10-03	2015/10/10		scrub typhus	county hospitals
male	64	32000000	probable	2015-10-13	2015/10/26		scrub typhus	county hospitals
male	78	32000000	probable	2015-10-26	2015/10/27		scrub typhus	city hospitals
female	56	32000000	probable	2014-10-15	2014/10/23		scrub typhus	county hospitals
female	28	32000000	confirmed	2015-06-10	2015/6/19		scrub typhus	city hospitals
female	68	32000000	probable	2016-11-22	2016/11/25		scrub typhus	city hospitals
male	36	32000000	confirmed	2011-12-25	2012/1/2		scrub typhus	county hospitals
male	49	32000000	probable	2015-10-19	2015/10/26		scrub typhus	county hospitals
male	70	32000000	probable	2016-11-01	2016/11/7		scrub typhus	county hospitals
male	77	32000000	probable	2016-10-24	2016/11/9		scrub typhus	county hospitals
male	45	32000000	probable	2015-09-29	2015/10/16		scrub typhus	city hospitals
male	45	32000000	probable	2015-10-28	2015/11/9		scrub typhus	city hospitals
female	55	32000000	probable	2015-11-24	2015/12/4		scrub typhus	county hospitals
female	74	32000000	probable	2016-10-20	2016/11/8		scrub typhus	county hospitals
female	43	32000000	probable	2016-11-01	2016/11/8		scrub typhus	county hospitals
male	34	32000000	probable	2015-12-01	2015/12/3		scrub typhus	city hospitals
male	35	32000000	probable	2015-11-04	2015/11/11		scrub typhus	city hospitals
female	51	32000000	probable	2016-11-10	2016/11/15		scrub typhus	city hospitals
male	61	32000000	probable	2015-10-29	2015/11/4		scrub typhus	county hospitals
male	66	32000000	probable	2014-11-14	2014/11/24		scrub typhus	city hospitals
female	64	32000000	probable	2015-11-26	2015/11/30		scrub typhus	city hospitals
female	60	32000000	probable	2016-10-20	2016/10/27		scrub typhus	city hospitals
female	21	32000000	probable	2016-10-27	2016/11/1		scrub typhus	city hospitals
male	37	32000000	confirmed	2016-11-25	2016/11/28		scrub typhus	city hospitals
female	22	32000000	probable	2015-10-30	2015/11/5		scrub typhus	city hospitals
male	29	32000000	probable	2015-11-04	2015/11/12		scrub typhus	county hospitals
male	53	32000000	probable	2015-11-10	2015/11/18		scrub typhus	county hospitals
female	64	32000000	probable	2016-10-01	2016/10/19		scrub typhus	county hospitals
male	42	32000000	probable	2016-10-31	2016/11/4		scrub typhus	county hospitals
male	63	32000000	probable	2006-11-17	2007/1/4		scrub typhus	county hospitals
male	70	32000000	probable	2007-11-03	2007/11/19		scrub typhus	county hospitals
male	38	32000000	probable	2008-10-25	2008/11/2		scrub typhus	county hospitals
female	63	32000000	probable	2008-11-09	2008/11/28		scrub typhus	county hospitals
female	19	32000000	probable	2008-11-12	2008/11/28		scrub typhus	county hospitals
male	56	32000000	probable	2008-11-11	2008/11/28		scrub typhus	county hospitals
male	1	32000000	probable	2008-10-26	2008/12/25		scrub typhus	county hospitals
male	44	32000000	probable	2009-11-12	2009/12/13		scrub typhus	county hospitals
male	74	32000000	probable	2009-10-29	2009/12/13		scrub typhus	county hospitals
female	69	32000000	probable	2010-10-24	2010/11/2		scrub typhus	county hospitals
female	63	32000000	probable	2010-11-10	2010/11/10		scrub typhus	county hospitals
female	64	32000000	probable	2010-10-28	2010/11/15		scrub typhus	county hospitals
male	57	32000000	probable	2010-11-10	2010/11/17		scrub typhus	county hospitals
male	57	32000000	probable	2010-11-15	2010/12/13		scrub typhus	county hospitals
male	40	32000000	probable	2011-10-16	2011/10/20		scrub typhus	county hospitals
male	64	32000000	probable	2011-11-04	2011/11/7		scrub typhus	county hospitals
male	45	32000000	probable	2011-11-02	2011/11/8		scrub typhus	county hospitals
female	54	32000000	probable	2011-11-01	2011/11/9		scrub typhus	county hospitals
male	44	32000000	probable	2011-11-03	2011/11/12		scrub typhus	county hospitals
female	36	32000000	probable	2011-11-05	2011/11/12		scrub typhus	county hospitals
female	59	32000000	probable	2011-11-04	2011/11/18		scrub typhus	county hospitals
female	57	32000000	probable	2011-11-10	2011/11/28		scrub typhus	county hospitals
male	29	32000000	probable	2012-11-06	2012/11/17		scrub typhus	county hospitals
male	44	32000000	probable	2012-11-25	2012/12/26		scrub typhus	county hospitals
male	60	32000000	probable	2012-11-29	2012/12/26		scrub typhus	county hospitals
male	59	32000000	probable	2012-12-01	2012/12/27		scrub typhus	county hospitals
male	60	32000000	probable	2012-12-06	2012/12/29		scrub typhus	county hospitals
male	72	32000000	probable	2013-08-20	2013/8/23		scrub typhus	county hospitals
male	45	32000000	probable	2013-10-14	2013/10/23		scrub typhus	county hospitals
male	66	32000000	probable	2013-10-18	2013/10/29		scrub typhus	county hospitals
male	46	32000000	probable	2013-10-10	2013/11/4		scrub typhus	county hospitals
male	30	32000000	probable	2013-11-05	2013/11/7		scrub typhus	county hospitals
female	57	32000000	probable	2013-11-05	2013/11/8		scrub typhus	county hospitals
female	61	32000000	probable	2013-11-04	2013/11/11		scrub typhus	county hospitals
female	51	32000000	probable	2014-10-08	2014/10/13		scrub typhus	county hospitals
female	49	32000000	probable	2014-10-15	2014/10/20		scrub typhus	county hospitals
female	49	32000000	probable	2014-10-14	2014/10/20		scrub typhus	county hospitals
male	64	32000000	probable	2014-10-11	2014/10/21		scrub typhus	county hospitals
male	41	32000000	probable	2014-10-23	2014/10/28		scrub typhus	county hospitals
male	47	32000000	probable	2014-10-28	2014/11/1		scrub typhus	county hospitals
female	77	32000000	probable	2014-11-17	2014/11/20		scrub typhus	county hospitals
male	66	32000000	probable	2014-11-04	2014/12/8		scrub typhus	county hospitals
male	50	32000000	probable	2014-11-19	2014/12/9		scrub typhus	county hospitals
male	40	32000000	probable	2015-10-30	2015/11/5		scrub typhus	county hospitals
female	47	32000000	probable	2015-10-31	2015/11/7		scrub typhus	county hospitals
male	60	32000000	probable	2015-11-04	2015/11/9		scrub typhus	county hospitals
female	74	32000000	probable	2015-11-15	2015/11/27		scrub typhus	county hospitals
male	68	32000000	probable	2015-11-12	2015/12/4		scrub typhus	county hospitals
female	49	32000000	probable	2015-11-27	2015/12/4		scrub typhus	county hospitals
male	67	32000000	probable	2015-11-29	2015/12/7		scrub typhus	county hospitals
female	74	32000000	probable	2016-07-02	2016/7/14		scrub typhus	county hospitals
male	79	32000000	probable	2016-10-12	2016/10/19		scrub typhus	county hospitals
female	73	32000000	probable	2016-11-07	2016/11/8		scrub typhus	county hospitals
female	84	32000000	probable	2016-12-01	2016/12/19		scrub typhus	county hospitals
female	51	32000000	probable	2006-11-08	2006/12/11		scrub typhus	county hospitals
female	39	32000000	probable	2006-11-08	2006/12/11		scrub typhus	county hospitals
male	46	32000000	probable	2008-10-23	2008/11/2		scrub typhus	county hospitals
female	1	32000000	probable	2008-10-23	2008/11/12		scrub typhus	county hospitals
male	71	32000000	probable	2008-12-05	2008/12/23		scrub typhus	county hospitals
male	48	32000000	probable	2009-10-02	2009/10/22		scrub typhus	county hospitals
female	49	32000000	probable	2011-10-26	2011/11/1		scrub typhus	county hospitals
female	81	32000000	probable	2014-11-30	2014/12/3		scrub typhus	county hospitals
female	67	32000000	probable	2016-10-25	2016/10/31		scrub typhus	county hospitals
female	53	32000000	probable	2016-11-26	2016/11/28		scrub typhus	county hospitals
female	49	32000000	probable	2006-10-15	2006/11/13		scrub typhus	county hospitals
female	39	32000000	probable	2006-11-04	2006/11/13		scrub typhus	county hospitals
male	65	32000000	probable	2007-11-01	2007/11/9		scrub typhus	county hospitals
male	64	32000000	probable	2007-12-01	2007/12/10		scrub typhus	county hospitals
female	45	32000000	probable	2007-10-29	2007/12/11		scrub typhus	county hospitals
male	61	32000000	probable	2008-11-06	2008/11/12		scrub typhus	county hospitals
female	45	32000000	probable	2009-11-06	2009/11/20		scrub typhus	county hospitals
male	75	32000000	probable	2009-10-28	2009/11/25		scrub typhus	county hospitals
female	69	32000000	probable	2009-11-13	2009/11/26		scrub typhus	county hospitals
female	60	32000000	probable	2010-11-01	2010/11/8		scrub typhus	county hospitals
female	68	32000000	probable	2010-11-20	2010/11/30		scrub typhus	county hospitals
male	44	32000000	probable	2010-11-27	2010/12/9		scrub typhus	county hospitals
female	65	32000000	probable	2011-10-21	2011/10/27		scrub typhus	county hospitals
female	68	32000000	probable	2011-10-25	2011/11/2		scrub typhus	county hospitals
female	71	32000000	probable	2011-11-01	2011/11/7		scrub typhus	county hospitals
female	56	32000000	probable	2011-11-08	2011/11/9		scrub typhus	county hospitals
female	70	32000000	probable	2011-10-22	2011/11/9		scrub typhus	county hospitals
male	59	32000000	probable	2011-11-04	2011/11/12		scrub typhus	county hospitals
female	78	32000000	probable	2011-11-08	2011/11/14		scrub typhus	county hospitals
female	51	32000000	probable	2011-11-09	2011/11/26		scrub typhus	county hospitals
female	73	32000000	probable	2013-10-30	2013/11/8		scrub typhus	county hospitals
male	56	32000000	probable	2013-10-30	2013/11/15		scrub typhus	county hospitals
female	74	32000000	probable	2014-10-15	2014/10/21		scrub typhus	county hospitals
female	59	32000000	probable	2014-11-03	2014/11/13		scrub typhus	county hospitals
female	39	32000000	probable	2014-10-30	2014/12/4		scrub typhus	county hospitals
female	73	32000000	probable	2015-10-25	2015/11/2		scrub typhus	county hospitals
female	63	32000000	probable	2015-10-26	2015/11/2		scrub typhus	county hospitals
male	69	32000000	probable	2015-10-10	2015/11/6		scrub typhus	county hospitals
female	53	32000000	probable	2015-11-01	2015/11/6		scrub typhus	county hospitals
male	47	32000000	probable	2015-11-22	2015/11/30		scrub typhus	county hospitals
male	64	32000000	probable	2016-10-23	2016/10/29		scrub typhus	county hospitals
male	47	32000000	probable	2016-10-29	2016/11/8		scrub typhus	city hospitals
male	17	32000000	probable	2006-11-08	2006/12/11		scrub typhus	county hospitals
male	67	32000000	probable	2007-11-02	2007/11/15		scrub typhus	county hospitals
male	44	32000000	probable	2007-11-05	2007/12/11		scrub typhus	county hospitals
male	42	32000000	probable	2008-11-13	2008/11/25		scrub typhus	county hospitals
female	50	32000000	probable	2010-10-18	2010/10/21		scrub typhus	county hospitals
male	44	32000000	probable	2010-11-05	2010/11/8		scrub typhus	county hospitals
female	5	32000000	probable	2010-10-03	2010/11/10		scrub typhus	county hospitals
female	58	32000000	probable	2010-10-28	2010/11/10		scrub typhus	county hospitals
female	58	32000000	probable	2010-11-07	2010/12/13		scrub typhus	county hospitals
male	75	32000000	probable	2011-11-01	2011/11/7		scrub typhus	county hospitals
male	45	32000000	probable	2012-11-11	2012/12/26		scrub typhus	county hospitals
male	71	32000000	probable	2014-10-24	2014/10/25		scrub typhus	county hospitals
male	79	32000000	probable	2014-10-02	2014/11/4		scrub typhus	county hospitals
male	71	32000000	probable	2015-10-10	2015/10/22		scrub typhus	county hospitals
male	86	32000000	probable	2015-10-29	2015/11/5		scrub typhus	county hospitals
female	73	32000000	probable	2015-10-20	2015/11/6		scrub typhus	county hospitals
male	74	32000000	probable	2015-10-26	2015/11/12		scrub typhus	county hospitals
male	77	32000000	probable	2015-11-22	2015/12/3		scrub typhus	county hospitals
male	92	32000000	probable	2016-10-28	2016/10/31		scrub typhus	county hospitals
female	64	32000000	probable	2016-10-25	2016/11/2		scrub typhus	county hospitals
male	79	32000000	probable	2007-11-08	2007/11/19		scrub typhus	county hospitals
female	56	32000000	probable	2008-11-09	2008/12/12		scrub typhus	county hospitals
female	51	32000000	probable	2010-10-26	2010/11/10		scrub typhus	county hospitals
male	77	32000000	probable	2013-11-11	2013/12/11		scrub typhus	county hospitals
female	68	32000000	probable	2014-12-01	2014/12/10		scrub typhus	county hospitals
female	66	32000000	probable	2015-09-27	2015/10/8		scrub typhus	county hospitals
male	70	32000000	probable	2015-10-27	2015/10/29		scrub typhus	county hospitals
male	47	32000000	probable	2015-10-29	2015/11/16		scrub typhus	county hospitals
female	74	32000000	probable	2015-11-05	2015/11/27		scrub typhus	county hospitals
female	68	32000000	probable	2015-11-01	2015/12/3		scrub typhus	county hospitals
female	59	32000000	probable	2016-11-26	2016/11/30		scrub typhus	county hospitals
male	63	32000000	probable	2007-10-28	2007/12/12		scrub typhus	county hospitals
male	59	32000000	probable	2008-11-04	2008/11/28		scrub typhus	county hospitals
male	56	32000000	probable	2008-10-20	2008/12/31		scrub typhus	county hospitals
female	1	32000000	probable	2010-10-20	2010/11/9		scrub typhus	county hospitals
male	70	32000000	probable	2011-10-25	2011/10/26		scrub typhus	county hospitals
female	3	32000000	probable	2011-11-20	2011/11/21		scrub typhus	county hospitals
male	41	32000000	probable	2011-11-20	2011/11/26		scrub typhus	county hospitals
male	92	32000000	probable	2012-11-09	2012/11/14		scrub typhus	county hospitals
male	67	32000000	probable	2013-11-05	2013/11/11		scrub typhus	county hospitals
male	56	32000000	probable	2014-07-23	2014/7/25		scrub typhus	primary medical centers
female	41	32000000	probable	2014-09-29	2014/11/17		scrub typhus	city hospitals
female	60	32000000	probable	2006-11-21	2006/12/11		scrub typhus	county hospitals
female	58	32000000	probable	2007-10-26	2007/10/31		scrub typhus	county hospitals
male	39	32000000	probable	2008-10-14	2008/11/12		scrub typhus	county hospitals
male	38	32000000	probable	2008-11-19	2008/12/24		scrub typhus	county hospitals
female	36	32000000	probable	2009-11-23	2009/11/25		scrub typhus	county hospitals
male	48	32000000	probable	2009-11-20	2009/11/26		scrub typhus	county hospitals
female	66	32000000	probable	2011-10-25	2011/11/3		scrub typhus	county hospitals
female	60	32000000	probable	2011-11-02	2011/11/6		scrub typhus	county hospitals
female	48	32000000	probable	2011-11-04	2011/11/14		scrub typhus	county hospitals
male	76	32000000	probable	2011-11-14	2011/12/1		scrub typhus	county hospitals
female	49	32000000	probable	2012-10-24	2012/11/12		scrub typhus	county hospitals
female	59	32000000	probable	2013-11-03	2013/11/11		scrub typhus	county hospitals
female	42	32000000	probable	2013-11-05	2013/11/15		scrub typhus	county hospitals
female	40	32000000	probable	2013-11-20	2013/11/23		scrub typhus	county hospitals
male	48	32000000	probable	2013-11-09	2013/12/11		scrub typhus	county hospitals
female	38	32000000	probable	2014-09-12	2014/10/6		scrub typhus	county hospitals
female	45	32000000	probable	2014-10-14	2014/10/23		scrub typhus	county hospitals
female	77	32000000	probable	2014-10-29	2014/12/4		scrub typhus	county hospitals
female	62	32000000	probable	2016-10-20	2016/10/24		scrub typhus	primary medical centers
female	55	32000000	probable	2011-10-25	2011/10/28		scrub typhus	county hospitals
female	57	32000000	probable	2011-10-27	2011/11/16		scrub typhus	county hospitals
male	32	32000000	probable	2011-11-14	2011/11/26		scrub typhus	county hospitals
female	61	32000000	probable	2013-11-10	2013/11/11		scrub typhus	county hospitals
male	49	32000000	probable	2013-11-08	2013/11/14		scrub typhus	county hospitals
male	61	32000000	probable	2013-11-21	2013/11/21		scrub typhus	county hospitals
female	68	32000000	probable	2014-10-22	2014/11/1		scrub typhus	county hospitals
male	74	32000000	probable	2014-10-22	2014/11/7		scrub typhus	county hospitals
male	54	32000000	probable	2014-10-31	2014/11/8		scrub typhus	county hospitals
female	66	32000000	probable	2014-11-01	2014/12/4		scrub typhus	county hospitals
male	66	32000000	probable	2014-11-10	2014/12/5		scrub typhus	county hospitals
female	54	32000000	probable	2015-10-20	2015/11/6		scrub typhus	county hospitals
female	77	32000000	probable	2015-10-30	2015/11/6		scrub typhus	county hospitals
male	61	32000000	probable	2015-10-30	2015/11/6		scrub typhus	county hospitals
male	59	32000000	probable	2015-11-02	2015/11/9		scrub typhus	county hospitals
male	59	32000000	probable	2015-11-09	2015/11/12		scrub typhus	county hospitals
female	90	32000000	probable	2015-11-04	2015/12/4		scrub typhus	county hospitals
male	63	32000000	probable	2015-10-27	2015/12/4		scrub typhus	county hospitals
female	76	32000000	probable	2016-10-20	2016/11/1		scrub typhus	county hospitals
male	48	32000000	probable	2016-10-23	2016/11/1		scrub typhus	county hospitals
male	58	32000000	probable	2016-10-26	2016/11/2		scrub typhus	county hospitals
female	46	32000000	probable	2016-11-04	2016/11/8		scrub typhus	county hospitals
female	64	32000000	probable	2016-11-20	2016/11/24		scrub typhus	county hospitals
female	70	32000000	probable	2006-10-31	2006/12/11		scrub typhus	county hospitals
female	36	32000000	probable	2006-11-16	2006/12/11		scrub typhus	county hospitals
male	37	32000000	probable	2008-10-29	2008/11/2		scrub typhus	county hospitals
male	0	32000000	probable	2008-10-22	2008/11/12		scrub typhus	county hospitals
female	2	32000000	probable	2008-10-22	2008/11/12		scrub typhus	county hospitals
female	63	32000000	probable	2008-11-15	2008/12/1		scrub typhus	county hospitals
male	60	32000000	probable	2008-11-01	2008/12/20		scrub typhus	county hospitals
female	52	32000000	probable	2009-10-24	2009/11/5		scrub typhus	county hospitals
male	56	32000000	probable	2009-10-30	2009/12/13		scrub typhus	county hospitals
male	56	32000000	probable	2009-10-29	2009/12/13		scrub typhus	county hospitals
female	1	32000000	probable	2010-10-25	2010/11/9		scrub typhus	county hospitals
male	50	32000000	probable	2010-10-25	2010/11/13		scrub typhus	county hospitals
female	60	32000000	probable	2011-10-22	2011/10/27		scrub typhus	county hospitals
female	63	32000000	probable	2011-10-26	2011/11/1		scrub typhus	county hospitals
female	47	32000000	probable	2011-10-31	2011/11/7		scrub typhus	county hospitals
female	60	32000000	probable	2011-11-10	2011/11/12		scrub typhus	county hospitals
female	72	32000000	probable	2011-11-01	2011/11/14		scrub typhus	county hospitals
male	1	32000000	probable	2011-11-15	2011/11/19		scrub typhus	county hospitals
male	67	32000000	probable	2011-11-08	2011/11/26		scrub typhus	county hospitals
female	56	32000000	probable	2011-11-08	2011/12/1		scrub typhus	county hospitals
male	60	32000000	probable	2012-10-23	2012/10/30		scrub typhus	county hospitals
female	79	32000000	probable	2012-10-26	2012/11/12		scrub typhus	county hospitals
female	55	32000000	probable	2013-10-24	2013/10/29		scrub typhus	county hospitals
male	52	32000000	probable	2013-11-02	2013/11/11		scrub typhus	county hospitals
male	44	32000000	probable	2013-11-07	2013/11/19		scrub typhus	county hospitals
male	73	32000000	probable	2013-12-05	2014/1/9		scrub typhus	county hospitals
female	66	32000000	probable	2014-10-23	2014/11/3		scrub typhus	county hospitals
female	62	32000000	probable	2015-10-13	2015/10/24		scrub typhus	county hospitals
female	44	32000000	probable	2015-10-09	2015/10/29		scrub typhus	county hospitals
male	73	32000000	probable	2015-11-01	2015/11/13		scrub typhus	county hospitals
female	74	32000000	probable	2015-11-01	2015/11/13		scrub typhus	county hospitals
female	67	32000000	probable	2015-11-21	2015/11/28		scrub typhus	county hospitals
female	88	32000000	probable	2015-11-20	2015/12/3		scrub typhus	county hospitals
female	54	32000000	probable	2015-11-03	2015/12/4		scrub typhus	county hospitals
female	74	32000000	probable	2015-11-24	2015/12/7		scrub typhus	county hospitals
female	52	32000000	probable	2016-10-12	2016/10/26		scrub typhus	county hospitals
male	71	32000000	probable	2016-11-26	2016/11/28		scrub typhus	county hospitals
female	42	32000000	probable	2012-11-01	2012/11/13		scrub typhus	city hospitals
female	67	32000000	probable	2006-11-18	2006/11/23		scrub typhus	county hospitals
male	66	32000000	probable	2006-11-10	2006/12/11		scrub typhus	county hospitals
male	50	32000000	probable	2006-11-01	2006/12/11		scrub typhus	county hospitals
female	55	32000000	probable	2006-11-29	2007/1/4		scrub typhus	county hospitals
female	69	32000000	probable	2007-11-09	2007/11/28		scrub typhus	county hospitals
female	61	32000000	probable	2008-10-24	2008/11/12		scrub typhus	county hospitals
female	65	32000000	probable	2008-10-31	2008/11/12		scrub typhus	county hospitals
male	51	32000000	probable	2008-11-01	2008/11/26		scrub typhus	county hospitals
female	64	32000000	probable	2008-11-09	2008/12/31		scrub typhus	county hospitals
female	43	32000000	probable	2009-11-12	2009/11/24		scrub typhus	county hospitals
male	57	32000000	probable	2009-11-17	2009/11/25		scrub typhus	county hospitals
female	68	32000000	probable	2010-11-01	2010/11/8		scrub typhus	county hospitals
female	66	32000000	probable	2010-10-19	2010/11/8		scrub typhus	county hospitals
female	54	32000000	probable	2010-10-24	2010/11/8		scrub typhus	county hospitals
female	64	32000000	probable	2010-11-01	2010/11/9		scrub typhus	county hospitals
female	34	32000000	probable	2010-11-01	2010/11/12		scrub typhus	county hospitals
female	65	32000000	probable	2011-10-18	2011/10/21		scrub typhus	county hospitals
male	70	32000000	probable	2011-10-26	2011/11/1		scrub typhus	county hospitals
female	66	32000000	probable	2011-10-26	2011/11/1		scrub typhus	county hospitals
female	66	32000000	probable	2011-10-24	2011/11/3		scrub typhus	county hospitals
male	56	32000000	probable	2011-10-26	2011/11/7		scrub typhus	county hospitals
female	64	32000000	probable	2011-10-20	2011/11/9		scrub typhus	county hospitals
female	80	32000000	probable	2011-11-07	2011/11/10		scrub typhus	county hospitals
male	63	32000000	probable	2011-11-01	2011/11/10		scrub typhus	county hospitals
male	46	32000000	probable	2011-10-20	2011/11/10		scrub typhus	county hospitals
female	66	32000000	probable	2011-11-15	2011/11/26		scrub typhus	county hospitals
male	75	32000000	probable	2011-12-01	2011/12/26		scrub typhus	county hospitals
female	76	32000000	probable	2012-10-23	2012/11/2		scrub typhus	county hospitals
female	77	32000000	probable	2012-10-25	2012/11/2		scrub typhus	county hospitals
male	59	32000000	probable	2012-11-02	2012/11/14		scrub typhus	county hospitals
female	59	32000000	probable	2012-11-16	2012/11/24		scrub typhus	county hospitals
female	45	32000000	probable	2012-11-30	2012/12/26		scrub typhus	county hospitals
male	75	32000000	probable	2014-10-01	2014/10/8		scrub typhus	county hospitals
female	72	32000000	probable	2014-10-05	2014/10/13		scrub typhus	county hospitals
female	67	32000000	probable	2014-10-17	2014/10/20		scrub typhus	county hospitals
female	49	32000000	probable	2014-10-30	2014/11/10		scrub typhus	county hospitals
female	76	32000000	probable	2014-11-05	2014/12/4		scrub typhus	county hospitals
female	60	32000000	probable	2014-12-01	2014/12/11		scrub typhus	county hospitals
male	73	32000000	probable	2015-10-15	2015/10/23		scrub typhus	county hospitals
female	60	32000000	probable	2015-11-21	2015/12/3		scrub typhus	county hospitals
male	63	32000000	probable	2015-10-26	2015/12/4		scrub typhus	county hospitals
female	50	32000000	probable	2015-11-16	2016/1/4		scrub typhus	county hospitals
male	79	32000000	probable	2016-10-20	2016/11/2		scrub typhus	county hospitals
female	70	32000000	probable	2016-11-04	2016/11/7		scrub typhus	county hospitals
male	67	32000000	probable	2016-11-05	2016/11/7		scrub typhus	county hospitals
female	53	32000000	probable	2006-11-06	2006/11/15		scrub typhus	county hospitals
male	53	32000000	probable	2006-11-10	2006/11/17		scrub typhus	county hospitals
female	93	32000000	probable	2007-10-25	2007/11/19		scrub typhus	county hospitals
female	43	32000000	probable	2007-11-07	2007/12/11		scrub typhus	county hospitals
female	60	32000000	probable	2007-11-15	2007/12/11		scrub typhus	county hospitals
female	75	32000000	probable	2008-10-27	2008/12/20		scrub typhus	county hospitals
male	30	32000000	probable	2009-10-10	2009/11/5		scrub typhus	county hospitals
female	47	32000000	probable	2009-11-07	2009/11/25		scrub typhus	county hospitals
female	69	32000000	probable	2009-10-29	2009/12/13		scrub typhus	county hospitals
male	67	32000000	probable	2009-11-05	2009/12/13		scrub typhus	county hospitals
female	82	32000000	probable	2010-11-04	2010/11/8		scrub typhus	county hospitals
female	46	32000000	probable	2010-11-04	2010/11/8		scrub typhus	county hospitals
male	62	32000000	probable	2010-11-07	2010/11/8		scrub typhus	county hospitals
female	54	32000000	probable	2010-10-26	2010/11/8		scrub typhus	county hospitals
male	66	32000000	probable	2010-10-26	2010/11/10		scrub typhus	county hospitals
male	47	32000000	probable	2010-10-31	2010/11/10		scrub typhus	county hospitals
female	43	32000000	probable	2010-11-09	2010/11/18		scrub typhus	county hospitals
male	69	32000000	probable	2010-11-16	2010/11/30		scrub typhus	county hospitals
male	74	32000000	probable	2010-11-24	2010/12/13		scrub typhus	county hospitals
female	72	32000000	probable	2011-10-22	2011/10/26		scrub typhus	county hospitals
male	37	32000000	probable	2011-10-24	2011/10/27		scrub typhus	county hospitals
female	81	32000000	probable	2011-11-02	2011/11/6		scrub typhus	county hospitals
female	54	32000000	probable	2011-10-28	2011/11/7		scrub typhus	county hospitals
female	44	32000000	probable	2011-11-05	2011/11/12		scrub typhus	county hospitals
female	77	32000000	probable	2011-11-30	2011/12/13		scrub typhus	county hospitals
male	70	32000000	probable	2012-10-22	2012/11/1		scrub typhus	county hospitals
female	44	32000000	probable	2012-10-23	2012/11/13		scrub typhus	county hospitals
male	82	32000000	probable	2012-11-14	2012/11/17		scrub typhus	county hospitals
female	45	32000000	probable	2012-11-08	2012/12/26		scrub typhus	county hospitals
male	72	32000000	probable	2013-10-15	2013/10/24		scrub typhus	county hospitals
female	46	32000000	probable	2013-11-02	2013/11/5		scrub typhus	county hospitals
male	65	32000000	probable	2013-11-10	2013/11/25		scrub typhus	county hospitals
female	66	32000000	probable	2015-10-09	2015/10/22		scrub typhus	county hospitals
male	49	32000000	probable	2015-10-29	2015/11/6		scrub typhus	county hospitals
male	82	32000000	probable	2015-10-21	2015/11/7		scrub typhus	county hospitals
female	80	32000000	probable	2015-11-09	2015/11/17		scrub typhus	county hospitals
male	73	32000000	probable	2015-11-01	2015/11/17		scrub typhus	county hospitals
female	71	32000000	probable	2015-11-10	2015/11/23		scrub typhus	county hospitals
female	81	32000000	probable	2015-11-20	2015/11/23		scrub typhus	county hospitals
male	61	32000000	probable	2015-11-23	2015/11/27		scrub typhus	county hospitals
female	74	32000000	probable	2015-11-15	2015/11/28		scrub typhus	county hospitals
female	45	32000000	probable	2015-11-15	2015/12/3		scrub typhus	county hospitals
male	76	32000000	probable	2016-11-01	2016/11/9		scrub typhus	county hospitals
male	58	32000000	confirmed	2010-11-09	2010/11/19		scrub typhus	county hospitals
female	46	32000000	probable	2010-11-02	2010/11/22		scrub typhus	county hospitals
female	75	32000000	probable	2011-11-07	2011/11/18		scrub typhus	county hospitals
female	52	32000000	probable	2011-11-09	2011/11/26		scrub typhus	county hospitals
male	81	32000000	probable	2011-11-13	2011/12/6		scrub typhus	county hospitals
male	55	32000000	probable	2012-10-18	2012/10/22		scrub typhus	county hospitals
[truncated: 91,482 more rows]
